# Supplementary material for: The causal relationship between autoimmune diseases and rhinosinusitis, and the mediating role of inflammatory proteins: a Mendelian randomization study
Source: Exp Biol Med (Maywood). 2024 Jul 22;249:10196. doi: 10.3389/ebm.2024.10196 (PMC11299433; doi:10.3389/ebm.2024.10196)
Supplement: Supplementary file 2 [file DataSheet1.xlsx]

## Sheet: s table1
Supplement Table 1. Methods used and their citations.
Methods	Citation
STROBE-MR	Skrivankova VW, Richmond RC, Woolf BAR, et al. Strengthening the Reporting of Observational Studies in Epidemiology Using Mendelian Randomization: The STROBE-MR Statement. JAMA. 2021;326(16):1614-1621. doi:10.1001/jama.2021.18236
Type 1 diabetes	Inshaw JRJ, Sidore C, Cucca F, et al. Analysis of overlapping genetic association in type 1 and type 2 diabetes. Diabetologia. 2021;64(6):1342-1347. doi:10.1007/s00125-021-05428-0
Rheumatoid arthritis	Ha E, Bae SC, Kim K. Large-scale meta-analysis across East Asian and European populations updated genetic architecture and variant-driven biology of rheumatoid arthritis, identifying 11 novel susceptibility loci. Ann Rheum Dis. 2021;80(5):558-565. doi:10.1136/annrheumdis-2020-219065
Multiple sclerosis	Andlauer TF, Buck D, Antony G, et al. Novel multiple sclerosis susceptibility loci implicated in epigenetic regulation. Sci Adv. 2016;2(6):e1501678. Published 2016 Jun 17. doi:10.1126/sciadv.1501678
Ankylosing spondylitis	International Genetics of Ankylosing Spondylitis Consortium (IGAS), Cortes A, Hadler J, et al. Identification of multiple risk variants for ankylosing spondylitis through high-density genotyping of immune-related loci. Nat Genet. 2013;45(7):730-738. doi:10.1038/ng.2667
Psoriasis	Stuart PE, Tsoi LC, Nair RP, et al. Transethnic analysis of psoriasis susceptibility in South Asians and Europeans enhances fine-mapping in the MHC and genomewide. HGG Adv. 2022;3(1):100069. doi:10.1016/j.xhgg.2021.100069
Systemic lupus erythematosus	Bentham J, Morris DL, Graham DSC, et al. Genetic association analyses implicate aberrant regulation of innate and adaptive immunity genes in the pathogenesis of systemic lupus erythematosus. Nat Genet. 2015;47(12):1457-1464. doi:10.1038/ng.3434
Sjogren's syndrome	Sakaue S, Kanai M, Tanigawa Y, et al. A cross-population atlas of genetic associations for 220 human phenotypes. Nat Genet. 2021;53(10):1415-1424. doi:10.1038/s41588-021-00931-x
Celiac disease	Sakaue S, Kanai M, Tanigawa Y, et al. A cross-population atlas of genetic associations for 220 human phenotypes. Nat Genet. 2021;53(10):1415-1424. doi:10.1038/s41588-021-00932-x
Crohn's disease	Sakaue S, Kanai M, Tanigawa Y, et al. A cross-population atlas of genetic associations for 220 human phenotypes. Nat Genet. 2021;53(10):1415-1424. doi:10.1038/s41588-021-00933-x
Hypothyroidism or myxoedema	Sakaue S, Kanai M, Tanigawa Y, et al. A cross-population atlas of genetic associations for 220 human phenotypes. Nat Genet. 2021;53(10):1415-1424. doi:10.1038/s41588-021-00934-x
Graves' disease	Sakaue S, Kanai M, Tanigawa Y, et al. A cross-population atlas of genetic associations for 220 human phenotypes. Nat Genet. 2021;53(10):1415-1424. doi:10.1038/s41588-021-00935-x
Hashimoto thyroiditis	Sakaue S, Kanai M, Tanigawa Y, et al. A cross-population atlas of genetic associations for 220 human phenotypes. Nat Genet. 2021;53(10):1415-1424. doi:10.1038/s41588-021-00936-x
Inflammatory proteins	Sakaue S, Kanai M, Tanigawa Y, et al. A cross-population atlas of genetic associations for 220 human phenotypes. Nat Genet. 2021;53(10):1415-1424. doi:10.1038/s41588-021-00937-x
Inverse Variance Weighted	Burgess S, Butterworth A, Thompson SG. Mendelian Randomization Analysis with Multiple Genetic Variants Using Summarized Data. Genetic epidemiology (2013) 37(7):658-65. Epub 2013/10/12. doi: 10.1002/gepi.21758.
weighted median method	Bowden J, Davey Smith G, Haycock PC, Burgess S. Consistent Estimation in Mendelian Randomization with Some Invalid Instruments Using a Weighted Median Estimator. Genetic epidemiology (2016) 40(4):304-14. Epub 2016/04/12. doi: 10.1002/gepi.21965.
MR-Egger regression	Bowden J, Davey Smith G, Burgess S. Mendelian Randomization with Invalid Instruments: Effect Estimation and Bias Detection through Egger Regression. International journal of epidemiology (2015) 44(2):512-25. Epub 2015/06/08. doi: 10.1093/ije/dyv080.
Cochran's Q test	Greco MF, Minelli C, Sheehan NA, Thompson JR. Detecting Pleiotropy in Mendelian Randomisation Studies with Summary Data and a Continuous Outcome. Statistics in medicine (2015) 34(21):2926-40. Epub 2015/05/08. doi: 10.1002/sim.6522.
Mendelian Randomization Pleiotropy RESidual Sum and Outlier (MR-PRESSO)	Verbanck M, Chen CY, Neale B, Do R. Detection of Widespread Horizontal Pleiotropy in Causal Relationships Inferred from Mendelian Randomization between Complex Traits and Diseases. Nature genetics (2018) 50(5):693-8. Epub 2018/04/25. doi: 10.1038/s41588-018-0099-7.
F-value	Pierce BL, Ahsan H, Vanderweele TJ. Power and instrument strength requirements for Mendelian randomization studies using multiple genetic variants. Int J Epidemiol. 2011;40(3):740–752. doi: 10.1093/ije/dyq151.
Mediation MR Analyses	Carter, A.R., Sanderson, E., Hammerton, G. et al. Mendelian randomisation for mediation analysis: current methods and challenges for implementation. Eur J Epidemiol 36, 465–478 (2021). https://doi.org/10.1007/s10654-021-00757-1
MR-Steiger	Hemani G, Tilling K, Davey Smith G. Orienting the causal relationship between imprecisely measured traits using GWAS summary data. PLoS Genet. 2017 Nov 17;13(11):e1007081. doi: 10.1371/journal.pgen.1007081. Erratum in: PLoS Genet. 2017 Dec 29;13(12 ):e1007149. PMID: 29149188; PMCID: PMC5711033.

## Sheet: s table2
Supplement Table 2. Basic information of 91 cytokines
ID	Name	Abbreviation	Discovery sample number	Replication sample number
GCST90274759	Adenosine Deaminase levels	ADA	14736 European	1585 European
GCST90274760	Artemin levels	ARTN	11778 European	1585 European
GCST90274761	Axin-1 levels	AXIN1	11793 European	1585 European
GCST90274762	beta-nerve growth factor levels	NGFB	14743 European	1585 European
GCST90274763	Caspase 8 levels	CASP8	14744 European	1585 European
GCST90274765	C-C motif chemokine 19 levels	CCL19	14736 European	1585 European
GCST90274766	C-C motif chemokine 20 levels	CCL20	14736 European	1585 European
GCST90274767	C-C motif chemokine 23 levels	CCL23	14736 European	1585 European
GCST90274768	C-C motif chemokine 25 levels	CCL25	14736 European	1585 European
GCST90274769	C-C motif chemokine 28 levels	CCL28	14734 European	1585 European
GCST90274770	C-C motif chemokine 4 levels	CCL4	14744 European	1585 European
GCST90274772	CD40L receptor levels	CD40L	14736 European	1585 European
GCST90274775	CUB domain-containing protein 1 levels	CDCP1	14734 European	1585 European
GCST90274779	C-X-C motif chemokine 1 levels	CXCL1	14736 European	1585 European
GCST90274780	C-X-C motif chemokine 10 levels	CXCL10	14744 European	1585 European
GCST90274781	C-X-C motif chemokine 11 levels	CXCL11	14736 European	1585 European
GCST90274782	C-X-C motif chemokine 5 levels	CXCL5	14736 European	1585 European
GCST90274783	C-X-C motif chemokine 6 levels	CXCL6	14744 European	1585 European
GCST90274784	C-X-C motif chemokine 9 levels	CXCL9	14735 European	1585 European
GCST90274777	Cystatin D levels	Cystatin D	14736 European	1585 European
GCST90274785	Delta and Notch-like epidermal growth factor-related receptor levels	DNER	14735 European	1585 European
GCST90274764	Eotaxin levels	Eotaxin	14734 European	1585 European
GCST90274758	Eukaryotic translation initiation factor 4E-binding protein 1 levels	EIF4EBP1	14736 European	1585 European
GCST90274787	Fibroblast growth factor 19 levels	FGF19	14744 European	1585 European
GCST90274788	Fibroblast growth factor 21 levels	FGF21	14743 European	1585 European
GCST90274789	Fibroblast growth factor 23 levels	FGF23	14735 European	1585 European
GCST90274790	Fibroblast growth factor 5 levels	FGF5	11789 European	1585 European
GCST90274791	Fms-related tyrosine kinase 3 ligand levels	FLT3LG	14734 European	1585 European
GCST90274778	Fractalkine levels	CX3CL1	14743 European	1585 European
GCST90274792	Glial cell line-derived neurotrophic factor levels	GDNF	14736 European	1585 European
GCST90274793	Hepatocyte growth factor levels	HGF	14734 European	1585 European
GCST90274794	Interferon gamma levels	IFNG	11793 European	1585 European
GCST90274795	Interleukin-10 levels	IL10	14744 European	1585 European
GCST90274796	Interleukin-10 receptor subunit alpha levels	IL10RA	11793 European	1585 European
GCST90274797	Interleukin-10 receptor subunit beta levels	IL10RB	14734 European	1585 European
GCST90274798	Interleukin-12 subunit beta levels	IL12B	14735 European	1585 European
GCST90274799	Interleukin-13 levels	IL13	11792 European	1585 European
GCST90274800	Interleukin-15 receptor subunit alpha levels	IL15RA	11792 European	1585 European
GCST90274801	Interleukin-17A levels	IL17A	11784 European	1585 European
GCST90274802	Interleukin-17C levels	IL17C	11793 European	1585 European
GCST90274803	Interleukin-18 levels	IL18	14744 European	1585 European
GCST90274804	interleukin-18 receptor 1 levels	IL18R1	14743 European	1585 European
GCST90274805	Interleukin-1-alpha levels	IL1A	11788 European	1585 European
GCST90274806	Interleukin-2 levels	IL2	11789 European	1585 European
GCST90274811	Interleukin-2 receptor subunit beta levels	IL2RB	11792 European	1585 European
GCST90274807	Interleukin-20 levels	IL20	11784 European	1585 European
GCST90274808	Interleukin-20 receptor subunit alpha levels	IL20RA	11792 European	1585 European
GCST90274809	Interleukin-22 receptor subunit alpha-1 levels	IL22RA1	11793 European	1585 European
GCST90274810	Interleukin-24 levels	IL24	11785 European	1585 European
GCST90274812	Interleukin-33 levels	IL33	11793 European	1585 European
GCST90274813	Interleukin-4 levels	IL4	11793 European	1585 European
GCST90274814	Interleukin-5 levels	IL5	11792 European	1585 European
GCST90274815	Interleukin-6 levels	IL6	14743 European	1585 European
GCST90274816	Interleukin-7 levels	IL7	14736 European	1585 European
GCST90274817	Interleukin-8 levels	IL8	14744 European	1585 European
GCST90274818	Latency-associated peptide transforming growth factor beta 1 levels	LTA	14736 European	1585 European
GCST90274819	Leukemia inhibitory factor levels	LIF	11793 European	1585 European
GCST90274820	Leukemia inhibitory factor receptor levels	LIFA	11784 European	1585 European
GCST90274776	Macrophage colony-stimulating factor 1 levels	MCSF	14734 European	1585 European
GCST90274825	Macrophage inflammatory protein 1a levels	MIP1A	14743 European	1585 European
GCST90274826	Matrix metalloproteinase-1 levels	MMP1	14744 European	1585 European
GCST90274827	Matrix metalloproteinase-10 levels	MMP10	14744 European	1585 European
GCST90274822	Monocyte chemoattractant protein 2 levels	MCP2	14736 European	1585 European
GCST90274821	Monocyte chemoattractant protein-1 levels	MCP1	14733 European	1585 European
GCST90274823	Monocyte chemoattractant protein-3 levels	MCP3	11783 European	1585 European
GCST90274824	Monocyte chemoattractant protein-4 levels	MCP4	14736 European	1585 European
GCST90274771	Natural killer cell receptor 2B4 levels	NK2B4	14735 European	1585 European
GCST90274829	Neurotrophin-3 levels	NT3	14744 European	1585 European
GCST90274828	Neurturin levels	NTN	11791 European	1585 European
GCST90274831	Oncostatin-M levels	OSM	14736 European	1585 European
GCST90274830	Osteoprotegerin levels	OPG	14733 European	1585 European
GCST90274832	Programmed cell death 1 ligand 1 levels	PDL1	14736 European	1585 European
GCST90274786	Protein S100-A12 levels	S100A12	14743 European	1585 European
GCST90274835	Signaling lymphocytic activation molecule levels	SLAM	14734 European	1585 European
GCST90274834	SIR2-like protein 2 levels	SITR2	14736 European	1585 European
GCST90274837	STAM binding protein levels	STAMBP	14736 European	1585 European
GCST90274833	Stem cell factor levels	SCF	14736 European	1585 European
GCST90274836	Sulfotransferase 1A1 levels	SULT1A1	11793 European	1585 European
GCST90274773	T-cell surface glycoprotein CD5 levels	CD5	14735 European	1585 European
GCST90274774	T-cell surface glycoprotein CD6 isoform levels	CD6	14735 European	1585 European
GCST90274845	Thymic stromal lymphopoietin levels	TSLP	11793 European	1585 European
GCST90274840	TNF-beta levels	TNFB	11792 European	1585 European
GCST90274844	TNF-related activation-induced cytokine levels	TRANCE	14736 European	1585 European
GCST90274843	TNF-related apoptosis-inducing ligand levels	TRAIL	14735 European	1585 European
GCST90274838	Transforming growth factor-alpha levels	TGFA	14733 European	1585 European
GCST90274839	Tumor necrosis factor levels	TNF	11785 European	1585 European
GCST90274846	Tumor necrosis factor ligand superfamily member 12 levels	TNFSF12	14736 European	1585 European
GCST90274842	Tumor necrosis factor ligand superfamily member 14 levels	TNFSF14	11793 European	1585 European
GCST90274841	Tumor necrosis factor receptor superfamily member 9 levels	TNFRSF9	11784 European	1585 European
GCST90274847	Urokinase-type plasminogen activator levels	UPA	14734 European	1585 European
GCST90274848	Vascular endothelial growth factor A levels	VEGFA	14744 European	1585 European

## Sheet: s table3
Supplement Table 3.Summary informations of all snps
Exposure	outcome	SNP	effect_allele.exposure	other_allele.exposure	chr	pos	beta.exposure	se.exposure	samplesize.exposure	F-statistics
Systemic lupus erythematosus	Chronic sinusitis	rs10048743	T	G	2	213890232	-0.231112	0.0412056	14267	31.4581
Systemic lupus erythematosus	Chronic sinusitis	rs10200680	T	C	2	223961877	-0.248461	0.0424835	14267	34.2039
Systemic lupus erythematosus	Chronic sinusitis	rs1078324	A	C	5	149202268	-0.71335	0.0781665	14267	83.2845
Systemic lupus erythematosus	Chronic sinusitis	rs10912578	G	A	1	173251856	-0.24686	0.0309918	14267	63.4465
Systemic lupus erythematosus	Chronic sinusitis	rs1143679	A	G	16	31276811	0.582216	0.0399866	14267	212.002
Systemic lupus erythematosus	Chronic sinusitis	rs12094036	C	T	1	183558174	-0.328504	0.0578595	14267	32.2353
Systemic lupus erythematosus	Chronic sinusitis	rs12524498	T	G	6	31444187	-0.673345	0.120793	14267	31.0736
Systemic lupus erythematosus	Chronic sinusitis	rs13019891	T	G	2	113829869	-0.562119	0.0290336	14267	374.848
Systemic lupus erythematosus	Chronic sinusitis	rs13136219	T	C	4	102743687	-0.174353	0.027787	14267	39.3709
Systemic lupus erythematosus	Chronic sinusitis	rs13332649	G	A	16	85966683	-0.314711	0.0375683	14267	70.1747
Systemic lupus erythematosus	Chronic sinusitis	rs143123127	A	G	17	38009000	0.470004	0.0840342	14267	31.2817
Systemic lupus erythematosus	Chronic sinusitis	rs1464446	T	G	3	146601295	-0.328504	0.0401497	14267	66.9448
Systemic lupus erythematosus	Chronic sinusitis	rs150180633	T	C	6	31010047	0.928219	0.0689573	14267	181.193
Systemic lupus erythematosus	Chronic sinusitis	rs17849501	T	C	1	183542323	0.81093	0.0498642	14267	264.478
Systemic lupus erythematosus	Chronic sinusitis	rs2431697	C	T	5	159879978	-0.223144	0.0292964	14267	58.0152
Systemic lupus erythematosus	Chronic sinusitis	rs2459611	T	C	2	191939187	0.261365	0.045245	14267	33.3698
Systemic lupus erythematosus	Chronic sinusitis	rs2573219	C	A	2	233288667	0.587787	0.0429292	14267	187.471
Systemic lupus erythematosus	Chronic sinusitis	rs268124	T	C	2	65654364	0.18633	0.0323703	14267	33.1339
Systemic lupus erythematosus	Chronic sinusitis	rs28361029	A	G	6	31220203	-0.385662	0.0613604	14267	39.5037
Systemic lupus erythematosus	Chronic sinusitis	rs34703115	C	T	2	40282854	-0.616186	0.104778	14267	34.5847
Systemic lupus erythematosus	Chronic sinusitis	rs35000415	T	C	7	128585616	0.587787	0.041539	14267	200.229
Systemic lupus erythematosus	Chronic sinusitis	rs35251378	A	G	19	10459969	-0.235722	0.0324266	14267	52.8442
Systemic lupus erythematosus	Chronic sinusitis	rs353608	G	A	11	35101738	0.18633	0.0280198	14267	44.2217
Systemic lupus erythematosus	Chronic sinusitis	rs3747093	A	G	22	21984379	0.262364	0.0345055	14267	57.8138
Systemic lupus erythematosus	Chronic sinusitis	rs4274624	T	C	2	191958656	-0.559616	0.0326791	14267	293.251
Systemic lupus erythematosus	Chronic sinusitis	rs4388254	T	C	5	133428601	0.378436	0.0603977	14267	39.2594
Systemic lupus erythematosus	Chronic sinusitis	rs4661543	G	T	1	15229101	0.274437	0.0423755	14267	41.9426
Systemic lupus erythematosus	Chronic sinusitis	rs4916215	T	C	1	173314540	0.223144	0.0339693	14267	43.1516
Systemic lupus erythematosus	Chronic sinusitis	rs58688157	G	A	11	625085	-0.223144	0.0335647	14267	44.1982
Systemic lupus erythematosus	Chronic sinusitis	rs58721818	T	C	6	138243739	0.65752	0.0755941	14267	75.6558
Systemic lupus erythematosus	Chronic sinusitis	rs6671847	A	G	1	161478810	0.198851	0.0289651	14267	47.1309
Systemic lupus erythematosus	Chronic sinusitis	rs6679677	A	C	1	114303808	0.336472	0.0464854	14267	52.392
Systemic lupus erythematosus	Chronic sinusitis	rs6889239	C	T	5	150457771	0.277632	0.03174	14267	76.5112
Systemic lupus erythematosus	Chronic sinusitis	rs7097397	A	G	10	50025396	-0.18633	0.0287118	14267	42.1158
Systemic lupus erythematosus	Chronic sinusitis	rs73050535	T	C	12	5012503	-0.71335	0.124134	14267	33.0236
Systemic lupus erythematosus	Chronic sinusitis	rs73068668	A	G	19	55763262	-0.314711	0.0574903	14267	29.9664
Systemic lupus erythematosus	Chronic sinusitis	rs7768653	T	C	6	106574794	-0.207014	0.0296891	14267	48.6189
Systemic lupus erythematosus	Chronic sinusitis	rs7823055	T	G	8	55511676	-0.350657	0.0286208	14267	150.107
Systemic lupus erythematosus	Chronic sinusitis	rs7899626	T	C	10	63825561	0.182322	0.0332532	14267	30.0615
Systemic lupus erythematosus	Chronic sinusitis	rs9852014	G	A	3	129084581	0.620577	0.0492727	14267	158.628
Multiple sclerosis	Chronic sinusitis	rs10797431	T	G	1	2501222	0.172161	0.0269989	15283	40.6609
Multiple sclerosis	Chronic sinusitis	rs1800693	C	T	12	6440009	-0.153794	0.0252103	15283	37.2154
Multiple sclerosis	Chronic sinusitis	rs1891621	G	A	10	31390127	0.141813	0.0255751	15283	30.7466
Multiple sclerosis	Chronic sinusitis	rs2182410	C	T	10	6122669	-0.178246	0.0262643	15283	46.0583
Multiple sclerosis	Chronic sinusitis	rs2300747	G	A	1	117104215	0.292332	0.0414406	15283	49.7623
Multiple sclerosis	Chronic sinusitis	rs2681424	C	T	3	121769522	0.154189	0.0252049	15283	37.4228
Multiple sclerosis	Chronic sinusitis	rs2812197	T	C	13	50817826	0.148801	0.0259613	15283	32.8518
Multiple sclerosis	Chronic sinusitis	rs2836425	T	C	21	39838825	-0.198692	0.0357948	15283	30.8121
Multiple sclerosis	Chronic sinusitis	rs3104373	C	T	6	32600375	1.06477	0.0325572	15283	1069.59
Multiple sclerosis	Chronic sinusitis	rs34286592	T	C	16	29820480	-0.190516	0.0348499	15283	29.8855
Multiple sclerosis	Chronic sinusitis	rs34768512	A	G	6	31296281	0.319284	0.0383955	15283	69.1502
Multiple sclerosis	Chronic sinusitis	rs4364506	A	G	6	130389940	0.171992	0.0292415	15283	34.5953
Multiple sclerosis	Chronic sinusitis	rs4925166	G	T	17	18210810	-0.159449	0.0267995	15283	35.3989
Multiple sclerosis	Chronic sinusitis	rs6498168	G	T	16	11235130	0.205032	0.0258145	15283	63.0835
Multiple sclerosis	Chronic sinusitis	rs6689470	A	G	1	92951210	-0.214717	0.0343181	15283	39.1459
Multiple sclerosis	Chronic sinusitis	rs6859219	A	C	5	55438580	0.180255	0.0312555	15283	33.26
Multiple sclerosis	Chronic sinusitis	rs75057504	C	T	6	32209943	0.511711	0.0567847	15283	81.2058
Multiple sclerosis	Chronic sinusitis	rs7535818	A	G	1	192545099	-0.270772	0.0339461	15283	63.625
Multiple sclerosis	Chronic sinusitis	rs9264277	C	T	6	31224667	0.292399	0.0277178	15283	111.284
Multiple sclerosis	Chronic sinusitis	rs9277654	G	T	6	33083936	0.236216	0.0339235	15283	48.4861
Multiple sclerosis	Chronic sinusitis	rs9378141	C	A	6	29938368	0.367939	0.0299702	15283	150.721
Celiac disease	Chronic sinusitis	rs1018326	C	T	2	182007800	0.151862	0.0185859	12041	66.7623
Celiac disease	Chronic sinusitis	rs1050976	T	C	6	408079	-0.111043	0.0184718	12041	36.138
Celiac disease	Chronic sinusitis	rs10790269	T	C	11	118729456	0.157239	0.0239751	12041	43.013
Celiac disease	Chronic sinusitis	rs10947460	A	G	6	33828234	-0.12545	0.0227727	12041	30.3468
Celiac disease	Chronic sinusitis	rs11801183	T	C	1	172862984	-0.138343	0.0245229	12041	31.8252
Celiac disease	Chronic sinusitis	rs11851414	C	T	14	69259502	0.120446	0.0220512	12041	29.8346
Celiac disease	Chronic sinusitis	rs11875687	C	T	18	12843137	0.159565	0.0250579	12041	40.5495
Celiac disease	Chronic sinusitis	rs12068671	C	T	1	172681031	-0.156654	0.0244153	12041	41.1679
Celiac disease	Chronic sinusitis	rs1250552	G	A	10	81058027	-0.154784	0.0185777	12041	69.4174
Celiac disease	Chronic sinusitis	rs13003464	G	A	2	61186829	0.153579	0.0188934	12041	66.076
Celiac disease	Chronic sinusitis	rs13195040	G	A	6	27413924	1.12005	0.0291168	12041	1479.75
Celiac disease	Chronic sinusitis	rs1323292	A	G	1	192541021	0.261754	0.025293	12041	107.099
Celiac disease	Chronic sinusitis	rs1378938	C	T	15	75096443	-0.117783	0.0204027	12041	33.3265
Celiac disease	Chronic sinusitis	rs1431403	C	T	6	33047031	0.64815	0.0199541	12041	1055.08
Celiac disease	Chronic sinusitis	rs17264332	G	A	6	138005515	0.250759	0.0220259	12041	129.612
Celiac disease	Chronic sinusitis	rs182429	G	A	6	159469574	-0.150143	0.0186583	12041	64.7539
Celiac disease	Chronic sinusitis	rs1893592	C	A	21	43855067	-0.123864	0.0208749	12041	35.208
Celiac disease	Chronic sinusitis	rs1980422	T	C	2	204610396	-0.172271	0.0215795	12041	63.7297
Celiac disease	Chronic sinusitis	rs2030519	A	G	3	188119901	0.27826	0.0188629	12041	217.613
Celiac disease	Chronic sinusitis	rs2097282	T	C	3	46378025	-0.183987	0.0197345	12041	86.9205
Celiac disease	Chronic sinusitis	rs2269423	C	A	6	32145707	0.925079	0.0240484	12041	1479.74
Celiac disease	Chronic sinusitis	rs2499714	T	C	6	34072215	0.188966	0.0305353	12041	38.2968
Celiac disease	Chronic sinusitis	rs4445406	C	T	1	2539400	-0.136049	0.0197343	12041	47.5278
Celiac disease	Chronic sinusitis	rs4821124	C	T	22	21979289	0.151003	0.0230512	12041	42.9125
Celiac disease	Chronic sinusitis	rs55743914	T	C	6	128293562	0.187309	0.021237	12041	77.7913
Celiac disease	Chronic sinusitis	rs61579022	A	G	3	119123278	0.107957	0.0188338	12041	32.8568
Celiac disease	Chronic sinusitis	rs61907765	T	C	11	128391937	0.161268	0.0221632	12041	52.9458
Celiac disease	Chronic sinusitis	rs6498114	T	G	16	10964118	-0.131028	0.0211512	12041	38.3759
Celiac disease	Chronic sinusitis	rs6715106	G	A	2	191913034	-0.237369	0.0412053	12041	33.185
Celiac disease	Chronic sinusitis	rs7104791	C	T	11	111196858	-0.14842	0.0221049	12041	45.0825
Celiac disease	Chronic sinusitis	rs744254	A	G	10	6392848	0.116421	0.0210172	12041	30.6841
Celiac disease	Chronic sinusitis	rs76830965	A	C	3	159637678	0.307485	0.0283999	12041	117.223
Celiac disease	Chronic sinusitis	rs79758729	G	A	7	37418454	0.162969	0.0290899	12041	31.3852
Celiac disease	Chronic sinusitis	rs9258302	C	T	6	29741338	-0.357818	0.0387501	12041	85.2666
Celiac disease	Chronic sinusitis	rs9268303	A	G	6	32326165	-0.638659	0.0272424	12041	549.601
Celiac disease	Chronic sinusitis	rs990171	C	A	2	103086770	-0.178146	0.0215135	12041	68.5693
Ankylosing spondylitis	Chronic sinusitis	rs1041926	A	G	6	28426296	-0.0748291	0.0116918	10619	40.9617
Ankylosing spondylitis	Chronic sinusitis	rs11065898	T	C	12	111862575	0.0262524	0.00480641	10619	29.833
Ankylosing spondylitis	Chronic sinusitis	rs11190133	T	C	10	101278725	-0.0338671	0.00449401	10619	56.7921
Ankylosing spondylitis	Chronic sinusitis	rs11209026	A	G	1	67705958	-0.103584	0.00954481	10619	117.774
Ankylosing spondylitis	Chronic sinusitis	rs1128905	C	T	9	139253839	-0.0237165	0.00409459	10619	33.5491
Ankylosing spondylitis	Chronic sinusitis	rs11624293	C	T	14	88488821	0.0428679	0.00669161	10619	41.0396
Ankylosing spondylitis	Chronic sinusitis	rs1250550	A	C	10	81060317	-0.026036	0.00430465	10619	36.5825
Ankylosing spondylitis	Chronic sinusitis	rs12615545	C	T	2	182048452	0.0254728	0.00417273	10619	37.266
Ankylosing spondylitis	Chronic sinusitis	rs1801274	G	A	1	161479745	0.0253178	0.00417687	10619	36.7409
Ankylosing spondylitis	Chronic sinusitis	rs1860545	A	G	12	6446777	-0.027474	0.00435378	10619	39.8209
Ankylosing spondylitis	Chronic sinusitis	rs2517655	T	C	6	30121048	0.0882856	0.00465575	10619	359.584
Ankylosing spondylitis	Chronic sinusitis	rs2531875	T	G	17	26148167	-0.0273233	0.00424463	10619	41.4368
Ankylosing spondylitis	Chronic sinusitis	rs2596501	T	C	6	31321211	-0.152336	0.00419401	10619	1319.31
Ankylosing spondylitis	Chronic sinusitis	rs27529	G	A	5	96126308	-0.0620354	0.00429859	10619	208.27
Ankylosing spondylitis	Chronic sinusitis	rs2836883	A	G	21	40466744	-0.0396768	0.00474798	10619	69.8322
Ankylosing spondylitis	Chronic sinusitis	rs35164067	A	G	19	10525181	-0.031078	0.00495021	10619	39.4148
Ankylosing spondylitis	Chronic sinusitis	rs4129267	T	C	1	154426264	-0.0307685	0.00422605	10619	53.0082
Ankylosing spondylitis	Chronic sinusitis	rs41299637	G	T	1	200877850	-0.0390527	0.00491011	10619	63.2586
Ankylosing spondylitis	Chronic sinusitis	rs4672505	G	A	2	62560332	-0.0597772	0.00415105	10619	207.374
Ankylosing spondylitis	Chronic sinusitis	rs4676410	A	G	2	241563739	0.0281014	0.00490215	10619	32.8611
Ankylosing spondylitis	Chronic sinusitis	rs6556416	C	A	5	158818745	0.0252152	0.0046002	10619	30.0449
Ankylosing spondylitis	Chronic sinusitis	rs6600247	C	T	1	25305114	0.0328332	0.00415088	10619	62.5671
Ankylosing spondylitis	Chronic sinusitis	rs7191548	C	T	16	28614734	0.0249853	0.00428493	10619	34.0002
Ankylosing spondylitis	Chronic sinusitis	rs9901869	A	G	17	45575206	0.0319036	0.00408853	10619	60.8899
Rheumatoid arthritis	Chronic sinusitis	rs10435844	T	G	9	123668199	-0.0784	0.0121	58284	41.9818
Rheumatoid arthritis	Chronic sinusitis	rs10911902	T	C	1	186632317	-0.0847	0.0152	58284	31.0513
Rheumatoid arthritis	Chronic sinusitis	rs11123811	C	T	2	100760172	-0.0995	0.0114	58284	76.1792
Rheumatoid arthritis	Chronic sinusitis	rs112733823	T	C	6	30775277	0.191	0.0188	58284	103.217
Rheumatoid arthritis	Chronic sinusitis	rs114508013	A	G	6	31868765	0.488	0.0441	58284	122.451
Rheumatoid arthritis	Chronic sinusitis	rs115521560	C	A	6	32019382	0.7878	0.0364	58284	468.413
Rheumatoid arthritis	Chronic sinusitis	rs11574914	A	G	9	34710338	0.1153	0.0149	58284	59.8806
Rheumatoid arthritis	Chronic sinusitis	rs117026326	T	C	7	74126034	0.381	0.0424	58284	80.7455
Rheumatoid arthritis	Chronic sinusitis	rs11754264	C	T	6	29931663	-0.1359	0.0193	58284	49.582
Rheumatoid arthritis	Chronic sinusitis	rs11889341	T	C	2	191943742	0.1466	0.0129	58284	129.148
Rheumatoid arthritis	Chronic sinusitis	rs12126142	A	G	1	154425456	-0.0751	0.0116	58284	41.9145
Rheumatoid arthritis	Chronic sinusitis	rs1234313	G	A	1	173166247	0.0797	0.0133	58284	35.9098
Rheumatoid arthritis	Chronic sinusitis	rs12466919	T	C	2	61092858	0.1025	0.0152	58284	45.4737
Rheumatoid arthritis	Chronic sinusitis	rs12530098	T	C	6	14107197	0.1382	0.0204	58284	45.894
Rheumatoid arthritis	Chronic sinusitis	rs12918327	T	C	16	30626616	0.0867	0.0157	58284	30.4957
Rheumatoid arthritis	Chronic sinusitis	rs13103285	T	C	4	10726520	0.0989	0.0131	58284	56.9967
Rheumatoid arthritis	Chronic sinusitis	rs1355208	G	A	2	30445322	0.0818	0.0119	58284	47.2512
Rheumatoid arthritis	Chronic sinusitis	rs139395255	G	A	6	31449736	0.3833	0.0235	58284	266.037
Rheumatoid arthritis	Chronic sinusitis	rs146305655	A	G	6	32268953	-0.4379	0.0452	58284	93.8584
Rheumatoid arthritis	Chronic sinusitis	rs1538981	T	C	10	31411355	0.0671	0.0114	58284	34.6446
Rheumatoid arthritis	Chronic sinusitis	rs1571878	T	C	6	167540842	-0.1539	0.0116	58284	176.02
Rheumatoid arthritis	Chronic sinusitis	rs1595260	T	A	14	69267695	0.0845	0.0126	58284	44.9751
Rheumatoid arthritis	Chronic sinusitis	rs1611236	A	G	6	29748690	-0.1165	0.0131	58284	79.0878
Rheumatoid arthritis	Chronic sinusitis	rs1858037	A	T	2	65598300	-0.1012	0.0131	58284	59.6786
Rheumatoid arthritis	Chronic sinusitis	rs1883832	C	T	20	44746982	0.1052	0.0127	58284	68.6158
Rheumatoid arthritis	Chronic sinusitis	rs1893592	C	A	21	43855067	-0.0976	0.0132	58284	54.6703
Rheumatoid arthritis	Chronic sinusitis	rs1950897	T	C	14	68760141	0.1069	0.0144	58284	55.11
Rheumatoid arthritis	Chronic sinusitis	rs2069235	A	G	22	39747780	0.1296	0.014	58284	85.6947
Rheumatoid arthritis	Chronic sinusitis	rs2073609	C	T	21	45707976	0.1029	0.0182	58284	31.966
Rheumatoid arthritis	Chronic sinusitis	rs2076616	G	A	1	17412501	-0.0885	0.0135	58284	42.9753
Rheumatoid arthritis	Chronic sinusitis	rs212389	A	G	6	159489791	0.1058	0.0147	58284	51.8008
Rheumatoid arthritis	Chronic sinusitis	rs2233424	T	C	6	44233921	0.1964	0.0187	58284	110.306
Rheumatoid arthritis	Chronic sinusitis	rs2258734	A	G	1	2483961	-0.0921	0.0123	58284	56.0672
Rheumatoid arthritis	Chronic sinusitis	rs2275806	A	G	10	8095340	-0.0725	0.0122	58284	35.3148
Rheumatoid arthritis	Chronic sinusitis	rs2301888	A	G	1	17672730	-0.1282	0.0121	58284	112.255
Rheumatoid arthritis	Chronic sinusitis	rs244685	G	T	5	133423890	-0.089	0.0144	58284	38.1993
Rheumatoid arthritis	Chronic sinusitis	rs28411352	T	C	1	38278579	0.0914	0.0136	58284	45.1663
Rheumatoid arthritis	Chronic sinusitis	rs2841275	C	A	14	105394669	0.1617	0.0179	58284	81.6045
Rheumatoid arthritis	Chronic sinusitis	rs28421442	A	T	2	74219615	-0.1234	0.0214	58284	33.2509
Rheumatoid arthritis	Chronic sinusitis	rs2847297	G	A	18	12797694	0.0903	0.0119	58284	57.5813
Rheumatoid arthritis	Chronic sinusitis	rs2918392	C	T	5	10704797	0.0668	0.0122	58284	29.9801
Rheumatoid arthritis	Chronic sinusitis	rs3025669	G	C	6	29506431	-0.2534	0.0222	58284	130.289
Rheumatoid arthritis	Chronic sinusitis	rs3087243	A	G	2	204738919	-0.1261	0.0124	58284	103.416
Rheumatoid arthritis	Chronic sinusitis	rs3134883	A	G	10	6100725	0.0991	0.0125	58284	62.8532
Rheumatoid arthritis	Chronic sinusitis	rs34046593	A	G	4	26111593	0.1422	0.017	58284	69.9683
Rheumatoid arthritis	Chronic sinusitis	rs34502849	A	G	11	72411787	-0.0851	0.014	58284	36.949
Rheumatoid arthritis	Chronic sinusitis	rs3757387	C	T	7	128576086	0.1236	0.0137	58284	81.3946
Rheumatoid arthritis	Chronic sinusitis	rs3761959	T	C	1	157669278	0.0744	0.0115	58284	41.8553
Rheumatoid arthritis	Chronic sinusitis	rs3806624	G	A	3	27764623	0.0863	0.0131	58284	43.3989
Rheumatoid arthritis	Chronic sinusitis	rs403214	G	A	5	102603701	-0.0914	0.0146	58284	39.191
Rheumatoid arthritis	Chronic sinusitis	rs42034	G	A	7	92239144	0.0871	0.0153	58284	32.4081
Rheumatoid arthritis	Chronic sinusitis	rs4409785	C	T	11	95311422	0.0982	0.017	58284	33.3676
Rheumatoid arthritis	Chronic sinusitis	rs4602367	G	A	3	17053499	0.075	0.0117	58284	41.0914
Rheumatoid arthritis	Chronic sinusitis	rs4622308	T	C	12	56470625	0.0878	0.0125	58284	49.3366
Rheumatoid arthritis	Chronic sinusitis	rs4717901	C	A	7	74016979	0.249	0.0349	58284	50.9035
Rheumatoid arthritis	Chronic sinusitis	rs4795400	T	C	17	38067020	0.0743	0.012	58284	38.3367
Rheumatoid arthritis	Chronic sinusitis	rs4963581	A	G	12	24813281	0.0856	0.0156	58284	30.1091
Rheumatoid arthritis	Chronic sinusitis	rs502919	C	T	10	6517167	0.0829	0.0134	58284	38.2736
Rheumatoid arthritis	Chronic sinusitis	rs5754104	A	G	22	21920817	0.0891	0.0139	58284	41.089
Rheumatoid arthritis	Chronic sinusitis	rs5912815	G	T	X	78466147	-0.0787	0.0134	58284	34.4937
Rheumatoid arthritis	Chronic sinusitis	rs6011186	T	C	20	62484008	-0.1074	0.0171	58284	39.4472
Rheumatoid arthritis	Chronic sinusitis	rs61828284	T	C	1	173299743	-0.2018	0.0348	58284	33.6267
Rheumatoid arthritis	Chronic sinusitis	rs62422878	T	C	6	106676470	0.1037	0.0176	58284	34.7162
Rheumatoid arthritis	Chronic sinusitis	rs6421571	C	T	11	118743772	0.134	0.0178	58284	56.6721
Rheumatoid arthritis	Chronic sinusitis	rs6479800	C	G	10	64036881	0.1202	0.0181	58284	44.1013
Rheumatoid arthritis	Chronic sinusitis	rs660442	A	G	11	64042997	-0.1067	0.0175	58284	37.1752
Rheumatoid arthritis	Chronic sinusitis	rs6679677	A	C	1	114303808	0.591	0.023	58284	660.267
Rheumatoid arthritis	Chronic sinusitis	rs7097397	A	G	10	50025396	-0.0847	0.012	58284	49.8201
Rheumatoid arthritis	Chronic sinusitis	rs71508903	T	C	10	63779871	0.1487	0.0143	58284	108.131
Rheumatoid arthritis	Chronic sinusitis	rs71565312	A	G	6	32179319	0.699	0.0402	58284	302.345
Rheumatoid arthritis	Chronic sinusitis	rs7170107	T	C	15	70010647	0.1366	0.0158	58284	74.7459
Rheumatoid arthritis	Chronic sinusitis	rs7206670	T	G	16	11833886	0.0701	0.0119	58284	34.701
Rheumatoid arthritis	Chronic sinusitis	rs740122	A	G	7	28166442	-0.0782	0.0134	58284	34.0568
Rheumatoid arthritis	Chronic sinusitis	rs76153210	T	C	6	44284508	0.1597	0.0205	58284	60.6879
Rheumatoid arthritis	Chronic sinusitis	rs7731626	A	G	5	55444683	-0.1956	0.0184	58284	113.006
Rheumatoid arthritis	Chronic sinusitis	rs7749323	A	G	6	138230389	0.2835	0.0253	58284	125.564
Rheumatoid arthritis	Chronic sinusitis	rs8032939	C	T	15	38834033	0.1244	0.0123	58284	102.289
Rheumatoid arthritis	Chronic sinusitis	rs8126756	C	T	21	34775444	-0.0823	0.0137	58284	36.0876
Rheumatoid arthritis	Chronic sinusitis	rs9405192	A	G	6	382537	-0.089	0.0137	58284	42.2026
Rheumatoid arthritis	Chronic sinusitis	rs9532434	C	T	13	40355913	0.114	0.0126	58284	81.8594
Rheumatoid arthritis	Chronic sinusitis	rs9693589	A	G	8	11348961	0.1127	0.0128	58284	77.5225
Rheumatoid arthritis	Chronic sinusitis	rs9927316	G	C	16	86016401	0.0906	0.0136	58284	44.3791
Rheumatoid arthritis	Chronic sinusitis	rs9943599	T	C	11	9752741	0.083	0.0131	58284	40.1433
Sjogren's syndrome	Chronic sinusitis	rs12748886	A	G	1	210672483	0.343786	0.0736475	407746	21.7902
Sjogren's syndrome	Chronic sinusitis	rs1556984	A	G	1	14536104	-0.572984	0.11362	407746	25.4317
Sjogren's syndrome	Chronic sinusitis	rs17426591	C	T	20	46874089	-0.643602	0.139517	407746	21.2804
Sjogren's syndrome	Chronic sinusitis	rs1752404	G	A	14	59913751	-0.346455	0.0746913	407746	21.5156
Sjogren's syndrome	Chronic sinusitis	rs34047862	A	G	12	31186482	-1.19609	0.261229	407746	20.9645
Sjogren's syndrome	Chronic sinusitis	rs55687614	T	C	14	34813819	-0.769765	0.155349	407746	24.5527
Sjogren's syndrome	Chronic sinusitis	rs56666273	G	A	16	22728306	-0.351661	0.0764445	407746	21.162
Sjogren's syndrome	Chronic sinusitis	rs7222942	A	G	17	13523236	0.460714	0.100023	407746	21.216
Sjogren's syndrome	Chronic sinusitis	rs76550264	G	T	8	59288681	-0.544346	0.118984	407746	20.9302
Sjogren's syndrome	Chronic sinusitis	rs9516497	T	C	13	95597663	-0.631986	0.130736	407746	23.3682
Type 1 diabetes	Chronic sinusitis	rs10944479	A	G	6	90880393	0.195587	0.0285564	17685	46.9108
Type 1 diabetes	Chronic sinusitis	rs12722496	G	A	10	6096667	-0.407803	0.0400993	17685	103.425
Type 1 diabetes	Chronic sinusitis	rs12927355	T	C	16	11194771	-0.199659	0.0235221	17685	72.0486
Type 1 diabetes	Chronic sinusitis	rs12982646	A	G	19	499978	0.185982	0.0281312	17685	43.7084
Type 1 diabetes	Chronic sinusitis	rs13415465	G	T	2	100764004	-0.144031	0.0229026	17685	39.5496
Type 1 diabetes	Chronic sinusitis	rs144451833	T	C	17	57277978	-0.486288	0.0710328	17685	46.8672
Type 1 diabetes	Chronic sinusitis	rs1487916	C	T	11	103833560	0.131927	0.0228193	17685	33.4243
Type 1 diabetes	Chronic sinusitis	rs151233	T	C	16	28506428	0.222076	0.0336273	17685	43.6133
Type 1 diabetes	Chronic sinusitis	rs1790946	T	C	18	67528430	-0.122841	0.0221911	17685	30.6428
Type 1 diabetes	Chronic sinusitis	rs2111485	G	A	2	163110536	0.155003	0.0229948	17685	45.4382
Type 1 diabetes	Chronic sinusitis	rs2281808	C	T	20	1610551	0.13141	0.0237435	17685	30.6314
Type 1 diabetes	Chronic sinusitis	rs2289702	T	C	15	79237293	-0.261465	0.0398964	17685	42.9497
Type 1 diabetes	Chronic sinusitis	rs231779	T	C	2	204734487	0.187758	0.023269	17685	65.1091
Type 1 diabetes	Chronic sinusitis	rs28746962	A	C	6	32652979	-1.29171	0.0344348	17685	1407.13
Type 1 diabetes	Chronic sinusitis	rs3024505	A	G	1	206939904	-0.176552	0.0322297	17685	30.0077
Type 1 diabetes	Chronic sinusitis	rs3129880	C	T	6	32408917	1.82907	0.0507925	17685	1296.77
Type 1 diabetes	Chronic sinusitis	rs4759229	G	A	12	56474480	-0.235657	0.0230788	17685	104.264
Type 1 diabetes	Chronic sinusitis	rs4820827	C	T	22	30477589	-0.167344	0.0222857	17685	56.3855
Type 1 diabetes	Chronic sinusitis	rs592625	C	T	6	32972690	-0.17977	0.0314301	17685	32.7147
Type 1 diabetes	Chronic sinusitis	rs62397561	T	C	6	33784105	-0.215666	0.0271179	17685	63.2486
Type 1 diabetes	Chronic sinusitis	rs6679677	A	C	1	114303808	0.666685	0.0370344	17685	324.064
Type 1 diabetes	Chronic sinusitis	rs67140765	T	G	6	31380787	-0.587305	0.0539422	17685	118.541
Type 1 diabetes	Chronic sinusitis	rs719654	A	G	6	32752139	-0.634297	0.0322993	17685	385.655
Type 1 diabetes	Chronic sinusitis	rs7237497	C	T	18	12777325	-0.253723	0.0300717	17685	71.1875
Type 1 diabetes	Chronic sinusitis	rs78037977	G	A	1	172715702	-0.227462	0.0361848	17685	39.5153
Type 1 diabetes	Chronic sinusitis	rs80054410	C	T	21	43836010	0.164331	0.0224537	17685	53.5628
Type 1 diabetes	Chronic sinusitis	rs9266775	G	A	6	31353417	0.867937	0.030985	17685	784.645
Type 1 diabetes	Chronic sinusitis	rs9468204	T	C	6	27688809	0.31845	0.0245153	17685	168.736
Type 1 diabetes	Chronic sinusitis	rs9468618	T	C	6	29750776	-0.214578	0.0366778	17685	34.2266
Type 1 diabetes	Chronic sinusitis	rs9600451	A	G	13	75841893	0.133753	0.022926	17685	34.0369
Type 1 diabetes	Chronic sinusitis	rs9911533	T	C	17	38775476	0.126685	0.0229105	17685	30.576
Graves' disease	Chronic sinusitis	rs10821944	T	G	10	63785089	-0.1566	0.0232	458620	45.5625
Graves' disease	Chronic sinusitis	rs11643872	T	G	16	31088625	-0.2374	0.0387	458620	37.6305
Graves' disease	Chronic sinusitis	rs12612769	C	A	2	191953998	0.1449	0.0252	458620	33.0625
Graves' disease	Chronic sinusitis	rs13136820	T	C	4	40307564	-0.1361	0.0244	458620	31.1126
Graves' disease	Chronic sinusitis	rs13210649	G	T	6	167473193	0.1354	0.0219	458620	38.2251
Graves' disease	Chronic sinusitis	rs1569723	A	C	20	44742064	0.1641	0.0232	458620	50.0312
Graves' disease	Chronic sinusitis	rs17689159	C	T	16	79742390	0.1621	0.024	458620	45.6188
Graves' disease	Chronic sinusitis	rs1977710	G	A	1	157693722	0.1461	0.0223	458620	42.9231
Graves' disease	Chronic sinusitis	rs231779	T	C	2	204734487	0.2352	0.0222	458620	112.245
Graves' disease	Chronic sinusitis	rs2466028	C	T	8	128200556	-0.145	0.0235	458620	38.0715
Graves' disease	Chronic sinusitis	rs28414437	C	A	14	81457257	0.2871	0.0228	458620	158.561
Graves' disease	Chronic sinusitis	rs34544259	G	A	21	43834854	0.1406	0.0228	458620	38.0278
Graves' disease	Chronic sinusitis	rs4409785	C	T	11	95311422	0.2029	0.035	458620	33.6069
Graves' disease	Chronic sinusitis	rs5751536	A	G	22	23052967	-0.2096	0.038	458620	30.4239
Graves' disease	Chronic sinusitis	rs5912815	G	T	X	78466147	-0.1811	0.0198	458620	83.6578
Graves' disease	Chronic sinusitis	rs61226717	T	G	12	111319724	0.2365	0.0357	458620	43.886
Graves' disease	Chronic sinusitis	rs61850863	A	G	10	64041772	0.2027	0.0339	458620	35.7526
Graves' disease	Chronic sinusitis	rs6679677	A	C	1	114303808	0.3769	0.0536	458620	49.445
Graves' disease	Chronic sinusitis	rs6780858	G	A	3	188132110	-0.1634	0.0225	458620	52.7399
Graves' disease	Chronic sinusitis	rs6936707	T	C	6	32684069	-0.4627	0.0479	458620	93.31
Graves' disease	Chronic sinusitis	rs7741597	C	T	6	29701661	-0.2215	0.029	458620	58.338
Graves' disease	Chronic sinusitis	rs7746061	A	G	6	31419216	-0.3836	0.0516	458620	55.266
Graves' disease	Chronic sinusitis	rs860262	A	C	7	28194397	-0.1373	0.0245	458620	31.4057
Graves' disease	Chronic sinusitis	rs9260041	T	C	6	29907608	-0.3419	0.0239	458620	204.646
Graves' disease	Chronic sinusitis	rs9357156	C	A	6	33041073	0.4396	0.0251	458620	306.738
Hashimoto thyroiditis	Chronic sinusitis	rs11611029	T	C	12	56385579	-0.0958	0.0168	395640	32.5171
Hashimoto thyroiditis	Chronic sinusitis	rs11889341	T	C	2	191943742	0.1245	0.0191	395640	42.4886
Hashimoto thyroiditis	Chronic sinusitis	rs2110451	A	G	12	9931347	0.0998	0.0181	395640	30.4021
Hashimoto thyroiditis	Chronic sinusitis	rs34636506	G	A	2	204692216	-0.1346	0.0176	395640	58.4877
Hashimoto thyroiditis	Chronic sinusitis	rs3997998	T	C	6	31327190	-0.1646	0.0246	395640	44.7702
Hashimoto thyroiditis	Chronic sinusitis	rs6679677	A	C	1	114303808	0.3275	0.0235	395640	194.217
Hashimoto thyroiditis	Chronic sinusitis	rs7030280	T	C	9	100535267	0.2051	0.0177	395640	134.272
Hashimoto thyroiditis	Chronic sinusitis	rs73192661	T	C	3	188128794	-0.1016	0.0168	395640	36.5737
Hashimoto thyroiditis	Chronic sinusitis	rs78765971	G	GAC	1	108362169	0.2125	0.0245	395640	75.2291
Psoriasis	Chronic sinusitis	rs10888503	T	C	1	152593549	0.1866	0.0171	44161	119.078
Psoriasis	Chronic sinusitis	rs10893884	C	T	11	128410264	-0.106	0.016	44161	43.8906
Psoriasis	Chronic sinusitis	rs11085744	T	C	19	10819967	0.1146	0.0166	44161	47.6599
Psoriasis	Chronic sinusitis	rs1108618	G	A	10	81043743	-0.1098	0.0165	44161	44.283
Psoriasis	Chronic sinusitis	rs11135059	A	G	5	158771337	-0.3078	0.0178	44161	299.018
Psoriasis	Chronic sinusitis	rs11249215	A	G	1	25297184	0.1403	0.016	44161	76.891
Psoriasis	Chronic sinusitis	rs115059666	A	G	5	150491845	0.5147	0.0744	44161	47.8589
Psoriasis	Chronic sinusitis	rs11581607	A	G	1	67707690	-0.3647	0.036	44161	102.628
Psoriasis	Chronic sinusitis	rs11767350	G	A	7	37385365	-0.0998	0.0164	44161	37.0317
Psoriasis	Chronic sinusitis	rs11795343	C	T	9	32523737	-0.1062	0.0164	44161	41.9335
Psoriasis	Chronic sinusitis	rs118002009	T	G	11	64124980	-0.102	0.0169	44161	36.4273
Psoriasis	Chronic sinusitis	rs12133684	A	G	1	206648995	0.1218	0.0206	44161	34.9591
Psoriasis	Chronic sinusitis	rs1295685	G	A	5	131996445	0.1759	0.0206	44161	72.9117
Psoriasis	Chronic sinusitis	rs131656	A	G	22	21917450	0.114	0.0202	44161	31.8498
Psoriasis	Chronic sinusitis	rs1611236	A	G	6	29748690	0.123	0.0172	44161	51.1391
Psoriasis	Chronic sinusitis	rs1648153	A	G	11	109959638	-0.1388	0.0164	44161	71.6294
Psoriasis	Chronic sinusitis	rs2021511	T	C	16	11344903	-0.1163	0.0181	44161	41.2859
Psoriasis	Chronic sinusitis	rs2066819	T	C	12	56750204	-0.3283	0.0348	44161	88.9986
Psoriasis	Chronic sinusitis	rs2111485	G	A	2	163110536	0.1616	0.0166	44161	94.7691
Psoriasis	Chronic sinusitis	rs2451258	T	C	6	159506600	-0.0985	0.0169	44161	33.9703
Psoriasis	Chronic sinusitis	rs2675662	G	A	10	75599127	-0.1184	0.0167	44161	50.2656
Psoriasis	Chronic sinusitis	rs2735009	A	G	6	29807853	-0.2952	0.0204	44161	209.398
Psoriasis	Chronic sinusitis	rs28998802	A	G	17	26124908	0.2113	0.0222	44161	90.5927
Psoriasis	Chronic sinusitis	rs35741374	T	C	2	61072567	0.1634	0.0163	44161	100.491
Psoriasis	Chronic sinusitis	rs39841	A	G	5	96120170	-0.1624	0.0176	44161	85.1426
Psoriasis	Chronic sinusitis	rs438650	C	T	1	8290082	0.1244	0.0195	44161	40.6979
Psoriasis	Chronic sinusitis	rs4712520	C	T	6	20640871	0.1301	0.0212	44161	37.6602
Psoriasis	Chronic sinusitis	rs4978343	T	G	9	110820132	-0.0988	0.0164	44161	36.2933
Psoriasis	Chronic sinusitis	rs55868394	A	C	17	73873394	0.1389	0.0246	44161	31.8812
Psoriasis	Chronic sinusitis	rs582757	T	C	6	138197824	-0.1846	0.0176	44161	110.011
Psoriasis	Chronic sinusitis	rs59960858	A	C	1	24519437	-0.2086	0.0243	44161	73.6913
Psoriasis	Chronic sinusitis	rs6063454	T	G	20	48590791	-0.1551	0.0166	44161	87.2986
Psoriasis	Chronic sinusitis	rs6894840	G	T	5	158625788	0.1152	0.0166	44161	48.1603
Psoriasis	Chronic sinusitis	rs7141014	C	T	14	98667928	-0.1123	0.0203	44161	30.6032
Psoriasis	Chronic sinusitis	rs73986523	C	T	17	40302271	-0.2122	0.038	44161	31.1834
Psoriasis	Chronic sinusitis	rs771576	C	T	3	101616982	0.1029	0.0169	44161	37.073
Psoriasis	Chronic sinusitis	rs8016947	G	T	14	35832666	0.1476	0.0162	44161	83.0123
Psoriasis	Chronic sinusitis	rs9264277	C	T	6	31224667	0.3705	0.018	44161	423.674
Psoriasis	Chronic sinusitis	rs9277939	A	C	6	33189873	0.228	0.0253	44161	81.2136
Psoriasis	Chronic sinusitis	rs9468618	T	C	6	29750776	-0.1856	0.03	44161	38.2748
Psoriasis	Chronic sinusitis	rs9481169	T	G	6	111929862	0.3716	0.0263	44161	199.636
Psoriasis	Chronic sinusitis	rs9504361	G	A	6	577820	-0.1068	0.0164	44161	42.4087
Psoriasis	Chronic sinusitis	rs9513593	A	G	13	99950260	-0.1197	0.0205	44161	34.0942
Psoriasis	Chronic sinusitis	rs957970	G	A	17	40519890	0.0929	0.0168	44161	30.5783
Psoriasis	Chronic sinusitis	rs9591325	C	T	13	50811220	-0.19	0.0324	44161	34.3888
Psoriasis	Chronic sinusitis	rs9695923	T	C	9	110791067	-0.0955	0.0165	44161	33.4995
Hypothyroidism or myxoedema	Chronic sinusitis	rs10036386	T	C	5	76543603	0.0739906	0.009856	405357	56.3575
Hypothyroidism or myxoedema	Chronic sinusitis	rs10195033	C	T	2	62541900	0.0540135	0.009856	405357	30.0333
Hypothyroidism or myxoedema	Chronic sinusitis	rs10277273	G	T	7	4785129	-0.0583896	0.009856	405357	35.097
Hypothyroidism or myxoedema	Chronic sinusitis	rs1032129	C	A	8	119951900	-0.0643562	0.009856	405357	42.6363
Hypothyroidism or myxoedema	Chronic sinusitis	rs10424978	A	C	19	4837557	-0.0850925	0.009856	405357	74.5386
Hypothyroidism or myxoedema	Chronic sinusitis	rs10742340	C	T	11	35317712	0.0873789	0.009856	405357	78.598
Hypothyroidism or myxoedema	Chronic sinusitis	rs10761620	G	A	10	64057202	-0.0755878	0.009856	405357	58.8169
Hypothyroidism or myxoedema	Chronic sinusitis	rs10786556	T	C	10	101278324	-0.0617916	0.009856	405357	39.3059
Hypothyroidism or myxoedema	Chronic sinusitis	rs1079418	G	A	6	166047034	-0.0667939	0.009856	405357	45.9274
Hypothyroidism or myxoedema	Chronic sinusitis	rs1088898	T	G	17	8876505	0.0688453	0.009856	405357	48.7918
Hypothyroidism or myxoedema	Chronic sinusitis	rs10917477	G	A	1	19861106	0.0612106	0.009856	405357	38.5702
Hypothyroidism or myxoedema	Chronic sinusitis	rs11052877	G	A	12	9905690	-0.116997	0.009856	405357	140.912
Hypothyroidism or myxoedema	Chronic sinusitis	rs1110261	A	G	3	5019936	0.0796826	0.009856	405357	65.362
Hypothyroidism or myxoedema	Chronic sinusitis	rs113473633	G	A	4	103449131	-0.185345	0.009856	405357	353.639
Hypothyroidism or myxoedema	Chronic sinusitis	rs11631591	C	T	15	38850262	0.0941459	0.009856	405357	91.2434
Hypothyroidism or myxoedema	Chronic sinusitis	rs11675342	T	C	2	1407628	0.103373	0.009856	405357	110.005
Hypothyroidism or myxoedema	Chronic sinusitis	rs11711810	C	T	3	39353011	0.101809	0.009856	405357	106.702
Hypothyroidism or myxoedema	Chronic sinusitis	rs11783023	T	C	8	141639262	-0.0625433	0.009856	405357	40.268
Hypothyroidism or myxoedema	Chronic sinusitis	rs12117927	A	C	1	236629134	0.062462	0.009856	405357	40.1634
Hypothyroidism or myxoedema	Chronic sinusitis	rs1214598	A	G	1	167426424	0.062852	0.009856	405357	40.6665
Hypothyroidism or myxoedema	Chronic sinusitis	rs12429568	G	A	13	99985898	-0.0689613	0.009856	405357	48.9564
Hypothyroidism or myxoedema	Chronic sinusitis	rs12482947	C	T	21	43852037	0.0550676	0.009856	405357	31.217
Hypothyroidism or myxoedema	Chronic sinusitis	rs12582330	T	G	12	103892941	-0.084839	0.009856	405357	74.0951
Hypothyroidism or myxoedema	Chronic sinusitis	rs12634152	T	C	3	188121019	-0.131811	0.009856	405357	178.855
Hypothyroidism or myxoedema	Chronic sinusitis	rs12973608	C	A	19	18398030	0.0772998	0.009856	405357	61.5114
Hypothyroidism or myxoedema	Chronic sinusitis	rs12980063	G	A	19	50196992	-0.073106	0.009856	405357	55.018
Hypothyroidism or myxoedema	Chronic sinusitis	rs13052015	C	T	21	34843793	0.0569483	0.009856	405357	33.3857
Hypothyroidism or myxoedema	Chronic sinusitis	rs13090803	T	G	3	105934953	0.106428	0.009856	405357	116.603
Hypothyroidism or myxoedema	Chronic sinusitis	rs1317840	C	A	6	43806921	0.0609	0.009856	405357	38.1798
Hypothyroidism or myxoedema	Chronic sinusitis	rs13430684	G	A	2	55869844	0.12544	0.009856	405357	161.983
Hypothyroidism or myxoedema	Chronic sinusitis	rs142997491	G	A	16	50729820	0.280419	0.009856	405357	809.494
Hypothyroidism or myxoedema	Chronic sinusitis	rs143627643	TA	T	10	89810988	0.0605105	0.009856	405357	37.6929
Hypothyroidism or myxoedema	Chronic sinusitis	rs144309607	T	C	19	10492274	-0.147999	0.009856	405357	225.484
Hypothyroidism or myxoedema	Chronic sinusitis	rs151233	T	C	16	28506428	0.0787706	0.009856	405357	63.8744
Hypothyroidism or myxoedema	Chronic sinusitis	rs1534430	T	C	2	12644736	-0.0901774	0.009856	405357	83.7132
Hypothyroidism or myxoedema	Chronic sinusitis	rs1607120	A	G	8	129546233	-0.0917922	0.009856	405357	86.7382
Hypothyroidism or myxoedema	Chronic sinusitis	rs174538	A	G	11	61560081	-0.0698651	0.009856	405357	50.248
Hypothyroidism or myxoedema	Chronic sinusitis	rs1790963	A	C	18	67519204	-0.0604835	0.009856	405357	37.6593
Hypothyroidism or myxoedema	Chronic sinusitis	rs1991797	T	G	5	102622453	-0.0748882	0.009856	405357	57.7332
Hypothyroidism or myxoedema	Chronic sinusitis	rs200698498	A	C	1	200813692	0.0935359	0.009856	405357	90.0648
Hypothyroidism or myxoedema	Chronic sinusitis	rs2111485	G	A	2	163110536	0.0771109	0.009856	405357	61.2111
Hypothyroidism or myxoedema	Chronic sinusitis	rs2123340	A	G	9	21589041	-0.0771595	0.009856	405357	61.2883
Hypothyroidism or myxoedema	Chronic sinusitis	rs2223385	A	G	6	135435171	0.0711175	0.009856	405357	52.0657
Hypothyroidism or myxoedema	Chronic sinusitis	rs2234167	A	G	1	2494330	0.0824115	0.009856	405357	69.9156
Hypothyroidism or myxoedema	Chronic sinusitis	rs2240803	A	G	6	30920957	-0.111512	0.009856	405357	128.009
Hypothyroidism or myxoedema	Chronic sinusitis	rs229540	G	T	22	37591290	0.107219	0.009856	405357	118.343
Hypothyroidism or myxoedema	Chronic sinusitis	rs2412974	T	C	22	30539821	-0.0633975	0.009856	405357	41.3755
Hypothyroidism or myxoedema	Chronic sinusitis	rs2445610	G	A	8	128197088	-0.0786863	0.009856	405357	63.7378
Hypothyroidism or myxoedema	Chronic sinusitis	rs244672	T	C	5	133419283	-0.114196	0.009856	405357	134.246
Hypothyroidism or myxoedema	Chronic sinusitis	rs2603139	C	T	3	108229990	0.0688239	0.009856	405357	48.7615
Hypothyroidism or myxoedema	Chronic sinusitis	rs2745803	G	A	20	17859706	-0.0853448	0.009856	405357	74.9813
Hypothyroidism or myxoedema	Chronic sinusitis	rs2855788	T	C	14	106136858	-0.0844994	0.009856	405357	73.5031
Hypothyroidism or myxoedema	Chronic sinusitis	rs2856822	C	A	6	33047432	-0.168668	0.009856	405357	292.863
Hypothyroidism or myxoedema	Chronic sinusitis	rs3087243	A	G	2	204738919	-0.178381	0.009856	405357	327.564
Hypothyroidism or myxoedema	Chronic sinusitis	rs310746	T	C	3	12259616	-0.0888454	0.009856	405357	81.2584
Hypothyroidism or myxoedema	Chronic sinusitis	rs3184504	C	T	12	111884608	-0.218146	0.009856	405357	489.884
Hypothyroidism or myxoedema	Chronic sinusitis	rs34046593	A	G	4	26111593	0.0777702	0.009856	405357	62.2623
Hypothyroidism or myxoedema	Chronic sinusitis	rs34591253	T	C	7	128722172	0.08718	0.009856	405357	78.2406
Hypothyroidism or myxoedema	Chronic sinusitis	rs3775291	T	C	4	187004074	-0.0812519	0.009856	405357	67.9619
Hypothyroidism or myxoedema	Chronic sinusitis	rs3778607	G	A	6	403799	0.0659816	0.009856	405357	44.8172
Hypothyroidism or myxoedema	Chronic sinusitis	rs3784099	A	G	14	68749927	-0.0645643	0.009856	405357	42.9125
Hypothyroidism or myxoedema	Chronic sinusitis	rs3850765	C	T	10	124139910	0.0535465	0.009856	405357	29.5162
Hypothyroidism or myxoedema	Chronic sinusitis	rs4366932	T	C	2	191592247	0.0569528	0.009856	405357	33.3909
Hypothyroidism or myxoedema	Chronic sinusitis	rs4409785	C	T	11	95311422	0.148095	0.009856	405357	225.777
Hypothyroidism or myxoedema	Chronic sinusitis	rs4647214	AT	A	3	37041032	-0.0620303	0.009856	405357	39.6101
Hypothyroidism or myxoedema	Chronic sinusitis	rs4794063	T	C	17	45804494	0.0835834	0.009856	405357	71.9182
Hypothyroidism or myxoedema	Chronic sinusitis	rs479777	C	T	11	64107477	-0.0626599	0.009856	405357	40.4183
Hypothyroidism or myxoedema	Chronic sinusitis	rs4900395	C	T	14	98713919	0.0653521	0.009856	405357	43.9661
Hypothyroidism or myxoedema	Chronic sinusitis	rs534043	G	A	7	100312724	0.091905	0.009856	405357	86.9515
Hypothyroidism or myxoedema	Chronic sinusitis	rs5865	T	C	2	98373006	-0.0573734	0.009856	405357	33.886
Hypothyroidism or myxoedema	Chronic sinusitis	rs61653336	A	G	17	40297658	0.0868469	0.009856	405357	77.6439
Hypothyroidism or myxoedema	Chronic sinusitis	rs61759532	T	C	17	7240391	0.0942042	0.009856	405357	91.3564
Hypothyroidism or myxoedema	Chronic sinusitis	rs61776678	A	G	1	38377021	-0.0653002	0.009856	405357	43.8963
Hypothyroidism or myxoedema	Chronic sinusitis	rs61778693	T	G	1	38651781	-0.0634826	0.009856	405357	41.4866
Hypothyroidism or myxoedema	Chronic sinusitis	rs62261536	C	A	3	105500400	-0.0781426	0.009856	405357	62.86
Hypothyroidism or myxoedema	Chronic sinusitis	rs62264484	G	T	3	119232989	0.0770408	0.009856	405357	61.0999
Hypothyroidism or myxoedema	Chronic sinusitis	rs654537	A	G	6	90990050	0.131575	0.009856	405357	178.215
Hypothyroidism or myxoedema	Chronic sinusitis	rs6679677	A	C	1	114303808	0.416884	0.009856	405357	1789.08
Hypothyroidism or myxoedema	Chronic sinusitis	rs6833591	G	A	4	123546282	-0.0598418	0.009856	405357	36.8645
Hypothyroidism or myxoedema	Chronic sinusitis	rs693939	T	C	18	23650082	-0.0608152	0.009856	405357	38.0735
Hypothyroidism or myxoedema	Chronic sinusitis	rs7090530	A	C	10	6110875	0.0963482	0.009856	405357	95.5621
Hypothyroidism or myxoedema	Chronic sinusitis	rs71387227	T	C	2	8477284	-0.0620244	0.009856	405357	39.6026
Hypothyroidism or myxoedema	Chronic sinusitis	rs71508903	T	C	10	63779871	0.134568	0.009856	405357	186.416
Hypothyroidism or myxoedema	Chronic sinusitis	rs74830391	T	C	7	37427289	0.109224	0.009856	405357	122.81
Hypothyroidism or myxoedema	Chronic sinusitis	rs7596240	G	A	2	242444173	0.0594458	0.009856	405357	36.3782
Hypothyroidism or myxoedema	Chronic sinusitis	rs767593	T	G	22	41779971	-0.0747011	0.009856	405357	57.445
Hypothyroidism or myxoedema	Chronic sinusitis	rs76930710	C	T	12	68434459	-0.143419	0.009856	405357	211.744
Hypothyroidism or myxoedema	Chronic sinusitis	rs7701443	G	A	5	142792650	-0.0538449	0.009856	405357	29.8461
Hypothyroidism or myxoedema	Chronic sinusitis	rs7758816	C	T	6	112098896	-0.0568323	0.009856	405357	33.2498
Hypothyroidism or myxoedema	Chronic sinusitis	rs78765971	G	GAC	1	108362169	0.249881	0.009856	405357	642.784
Hypothyroidism or myxoedema	Chronic sinusitis	rs7931398	C	T	11	116879676	-0.0714883	0.009856	405357	52.61
Hypothyroidism or myxoedema	Chronic sinusitis	rs7936397	A	G	11	577534	-0.0672439	0.009856	405357	46.5484
Hypothyroidism or myxoedema	Chronic sinusitis	rs79490353	C	T	13	28623048	0.216687	0.009856	405357	483.353
Hypothyroidism or myxoedema	Chronic sinusitis	rs7955141	C	A	12	115073813	0.0573885	0.009856	405357	33.9038
Hypothyroidism or myxoedema	Chronic sinusitis	rs8054578	G	A	16	79316815	-0.0678119	0.009856	405357	47.3381
Hypothyroidism or myxoedema	Chronic sinusitis	rs853305	C	T	8	133931183	-0.0791632	0.009856	405357	64.5127
Hypothyroidism or myxoedema	Chronic sinusitis	rs865332	A	G	5	156602286	0.0799905	0.009856	405357	65.8681
Hypothyroidism or myxoedema	Chronic sinusitis	rs911760	A	C	9	5438435	0.0886667	0.009856	405357	80.9319
Hypothyroidism or myxoedema	Chronic sinusitis	rs925489	T	C	9	100546600	0.225913	0.009856	405357	525.389
Hypothyroidism or myxoedema	Chronic sinusitis	rs926103	C	T	1	156784982	-0.0711792	0.009856	405357	52.1561
Hypothyroidism or myxoedema	Chronic sinusitis	rs9264277	C	T	6	31224667	-0.0875434	0.009856	405357	78.8943
Hypothyroidism or myxoedema	Chronic sinusitis	rs9293291	A	G	5	71694837	0.0638572	0.009856	405357	41.9777
Hypothyroidism or myxoedema	Chronic sinusitis	rs933243	A	C	6	167403873	-0.120245	0.009856	405357	148.844
Hypothyroidism or myxoedema	Chronic sinusitis	rs9494389	C	T	6	136115507	0.0668163	0.009856	405357	45.9582
Hypothyroidism or myxoedema	Chronic sinusitis	rs9497965	T	C	6	148521292	0.0807232	0.009856	405357	67.0804
Hypothyroidism or myxoedema	Chronic sinusitis	rs9511151	A	G	13	24786576	-0.117497	0.009856	405357	142.119
Crohn's disease	Chronic sinusitis	rs10758669	A	C	9	4981602	-0.14975	0.012299	51874	148.25
Crohn's disease	Chronic sinusitis	rs10798069	T	G	1	186875459	-0.070387	0.0119822	51874	34.5074
Crohn's disease	Chronic sinusitis	rs10800309	G	A	1	161472158	-0.0904086	0.0126389	51874	51.1683
Crohn's disease	Chronic sinusitis	rs10878302	A	T	12	40669826	0.15677	0.023765	51874	43.5161
Crohn's disease	Chronic sinusitis	rs10956252	G	C	8	126536137	0.118641	0.0123641	51874	92.0756
Crohn's disease	Chronic sinusitis	rs10995271	C	G	10	64438486	-0.187653	0.012242	51874	234.967
Crohn's disease	Chronic sinusitis	rs11117431	G	A	16	86015316	-0.14927	0.0164404	51874	82.4366
Crohn's disease	Chronic sinusitis	rs11152949	G	A	6	106449085	0.133849	0.0128549	51874	108.416
Crohn's disease	Chronic sinusitis	rs11159833	T	C	14	88476004	0.155227	0.0207601	51874	55.9082
Crohn's disease	Chronic sinusitis	rs11167518	A	C	5	150258920	0.279727	0.0198222	51874	199.143
Crohn's disease	Chronic sinusitis	rs11185982	C	T	10	82305627	-0.109139	0.0168972	51874	41.7187
Crohn's disease	Chronic sinusitis	rs11236797	A	C	11	76299649	0.180737	0.0120572	51874	224.699
Crohn's disease	Chronic sinusitis	rs11691685	G	A	2	145481827	-0.157687	0.0233162	51874	45.7379
Crohn's disease	Chronic sinusitis	rs11713774	C	T	3	18765978	0.132662	0.0171654	51874	59.729
Crohn's disease	Chronic sinusitis	rs11768997	T	G	7	50533716	0.226326	0.0208449	51874	117.888
Crohn's disease	Chronic sinusitis	rs11793497	G	A	9	139271850	0.168922	0.0121801	51874	192.34
Crohn's disease	Chronic sinusitis	rs12411259	A	G	1	172866210	0.134364	0.0137443	51874	95.5698
Crohn's disease	Chronic sinusitis	rs1250573	A	G	10	81042475	-0.141693	0.0134477	51874	111.02
Crohn's disease	Chronic sinusitis	rs1267501	C	T	6	14715257	0.0871787	0.0151984	51874	32.9022
Crohn's disease	Chronic sinusitis	rs12694846	G	A	2	231148128	0.115366	0.0136242	51874	71.7024
Crohn's disease	Chronic sinusitis	rs12796489	A	C	11	3059360	-0.79177	0.0526931	51874	225.783
Crohn's disease	Chronic sinusitis	rs1292053	G	A	17	57963537	0.0911854	0.0118917	51874	58.798
Crohn's disease	Chronic sinusitis	rs12949918	C	T	17	40526273	-0.104177	0.0123587	51874	71.0556
Crohn's disease	Chronic sinusitis	rs1297258	T	C	21	16806709	-0.127246	0.0122169	51874	108.484
Crohn's disease	Chronic sinusitis	rs13407913	G	A	2	25097644	0.114508	0.0119519	51874	91.7905
Crohn's disease	Chronic sinusitis	rs1363907	A	G	5	96252803	0.102575	0.0125984	51874	66.2906
Crohn's disease	Chronic sinusitis	rs140143	T	G	22	30173109	-0.126945	0.013562	51874	87.6161
Crohn's disease	Chronic sinusitis	rs1456896	T	C	7	50304461	0.0977081	0.0131392	51874	55.2998
Crohn's disease	Chronic sinusitis	rs1517352	C	A	2	191931464	0.0800097	0.0124517	51874	41.2884
Crohn's disease	Chronic sinusitis	rs1569328	T	C	14	75741751	-0.109215	0.0167191	51874	42.6716
Crohn's disease	Chronic sinusitis	rs1646019	T	C	16	11359680	-0.111379	0.013383	51874	69.2627
Crohn's disease	Chronic sinusitis	rs17129991	T	C	1	67862986	-0.284461	0.0450901	51874	39.8
Crohn's disease	Chronic sinusitis	rs17293632	T	C	15	67442596	0.128384	0.0139602	51874	84.5743
Crohn's disease	Chronic sinusitis	rs17388425	G	C	5	158824174	-0.157253	0.0172142	51874	83.4496
Crohn's disease	Chronic sinusitis	rs17391694	T	C	1	78623626	-0.119051	0.0199954	51874	35.4492
Crohn's disease	Chronic sinusitis	rs17622378	G	A	5	131778452	0.190197	0.0120781	51874	247.976
Crohn's disease	Chronic sinusitis	rs17694108	A	G	19	33731551	0.0795895	0.0134523	51874	35.0041
Crohn's disease	Chronic sinusitis	rs181826	A	C	5	141526057	0.0995948	0.0127047	51874	61.4532
Crohn's disease	Chronic sinusitis	rs1847472	A	C	6	90973159	-0.0853854	0.0132299	51874	41.6538
Crohn's disease	Chronic sinusitis	rs2024092	A	G	19	1124031	0.147664	0.0143378	51874	106.068
Crohn's disease	Chronic sinusitis	rs212388	T	C	6	159490436	-0.102377	0.0124319	51874	67.8156
Crohn's disease	Chronic sinusitis	rs2153283	A	C	10	59972299	-0.108804	0.0155227	51874	49.131
Crohn's disease	Chronic sinusitis	rs2227551	T	G	10	75669190	0.0994456	0.0137489	51874	52.3161
Crohn's disease	Chronic sinusitis	rs2270395	T	C	16	50846832	0.124328	0.0144786	51874	73.7369
Crohn's disease	Chronic sinusitis	rs2284553	G	A	21	34776695	0.103192	0.0123247	51874	70.1034
Crohn's disease	Chronic sinusitis	rs2395022	C	A	7	98750379	-0.177152	0.0281553	51874	39.5888
Crohn's disease	Chronic sinusitis	rs2413583	T	C	22	39659773	-0.210407	0.0168361	51874	156.184
Crohn's disease	Chronic sinusitis	rs2538470	G	A	7	148220448	-0.0749643	0.0122847	51874	37.2374
Crohn's disease	Chronic sinusitis	rs259964	G	A	20	57824309	-0.0713342	0.0119064	51874	35.8951
Crohn's disease	Chronic sinusitis	rs2641348	G	A	1	120437884	-0.121336	0.0198422	51874	37.3938
Crohn's disease	Chronic sinusitis	rs26528	C	T	16	28517709	0.119845	0.0122466	51874	95.7654
Crohn's disease	Chronic sinusitis	rs2847293	T	A	18	12782448	-0.166911	0.0158476	51874	110.928
Crohn's disease	Chronic sinusitis	rs28999107	T	G	12	6493100	0.0856594	0.0126539	51874	45.8249
Crohn's disease	Chronic sinusitis	rs2974935	T	G	1	155181843	0.0755507	0.0121937	51874	38.3889
Crohn's disease	Chronic sinusitis	rs3024505	A	G	1	206939904	0.165311	0.0159634	51874	107.239
Crohn's disease	Chronic sinusitis	rs303429	T	C	10	30708441	0.0762756	0.0124275	51874	37.6707
Crohn's disease	Chronic sinusitis	rs3184504	C	T	12	111884608	-0.067651	0.0119969	51874	31.7988
Crohn's disease	Chronic sinusitis	rs3197999	A	G	3	49721532	0.155114	0.0128775	51874	145.09
Crohn's disease	Chronic sinusitis	rs34592089	A	G	4	102926923	0.199406	0.0249741	51874	63.7524
Crohn's disease	Chronic sinusitis	rs34779708	G	T	10	35466185	0.134457	0.0123872	51874	117.82
Crohn's disease	Chronic sinusitis	rs34787213	T	C	11	60799046	-0.14973	0.0183059	51874	66.9014
Crohn's disease	Chronic sinusitis	rs34804116	A	C	5	72539850	-0.0939086	0.0126747	51874	54.8953
Crohn's disease	Chronic sinusitis	rs35164067	A	G	19	10525181	-0.143373	0.015563	51874	84.8688
Crohn's disease	Chronic sinusitis	rs35320439	C	T	2	242737341	0.0840555	0.0137546	51874	37.3453
Crohn's disease	Chronic sinusitis	rs35730213	C	G	1	200874229	-0.151105	0.0138184	51874	119.575
Crohn's disease	Chronic sinusitis	rs36016881	G	A	1	8051241	-0.108961	0.0170379	51874	40.8987
Crohn's disease	Chronic sinusitis	rs3776414	G	T	5	10689562	0.0888353	0.012297	51874	52.1883
Crohn's disease	Chronic sinusitis	rs3801810	A	G	7	26892531	0.105079	0.01402	51874	56.1741
Crohn's disease	Chronic sinusitis	rs3853824	C	T	17	54880993	0.0813612	0.0126283	51874	41.5093
Crohn's disease	Chronic sinusitis	rs438475	A	G	6	32186245	0.159076	0.0172814	51874	84.7328
Crohn's disease	Chronic sinusitis	rs4703855	T	C	5	71693899	-0.073261	0.0132248	51874	30.6879
Crohn's disease	Chronic sinusitis	rs4795397	G	A	17	38023745	0.132338	0.0120311	51874	120.993
Crohn's disease	Chronic sinusitis	rs559928	C	T	11	64150370	0.099124	0.0158237	51874	39.2411
Crohn's disease	Chronic sinusitis	rs56163845	G	A	5	173373948	-0.091908	0.0134853	51874	46.45
Crohn's disease	Chronic sinusitis	rs6062496	A	G	20	62329099	0.120078	0.0124099	51874	93.6247
Crohn's disease	Chronic sinusitis	rs6074022	T	C	20	44740196	-0.0963211	0.0137745	51874	48.898
Crohn's disease	Chronic sinusitis	rs6111031	T	C	20	1682037	-0.282366	0.018121	51874	242.807
Crohn's disease	Chronic sinusitis	rs61839660	T	C	10	6094697	0.148159	0.0203346	51874	53.0866
Crohn's disease	Chronic sinusitis	rs640466	C	T	19	34670725	-0.0758092	0.0124963	51874	36.8028
Crohn's disease	Chronic sinusitis	rs6456426	A	C	6	21438889	-0.0991795	0.0119962	51874	68.3528
Crohn's disease	Chronic sinusitis	rs6500315	G	A	16	50508101	0.145539	0.0146056	51874	99.2933
Crohn's disease	Chronic sinusitis	rs6561151	A	G	13	44484706	0.147148	0.0142318	51874	106.903
Crohn's disease	Chronic sinusitis	rs6651252	C	T	8	129567181	-0.149029	0.0183017	51874	66.3069
Crohn's disease	Chronic sinusitis	rs6679677	A	C	1	114303808	-0.185152	0.0220556	51874	70.4724
Crohn's disease	Chronic sinusitis	rs6702421	T	C	1	197559324	0.110194	0.0141395	51874	60.7362
Crohn's disease	Chronic sinusitis	rs6738394	A	G	2	219110625	0.0777406	0.011991	51874	42.0325
Crohn's disease	Chronic sinusitis	rs6738490	C	T	2	234161583	0.226164	0.0120892	51874	349.987
Crohn's disease	Chronic sinusitis	rs6740462	A	C	2	65667272	0.099737	0.0141387	51874	49.7615
Crohn's disease	Chronic sinusitis	rs6827756	C	T	4	123184411	-0.0789645	0.0125632	51874	39.506
Crohn's disease	Chronic sinusitis	rs6908425	C	T	6	20728731	0.103988	0.0150464	51874	47.7641
Crohn's disease	Chronic sinusitis	rs7015630	C	T	8	90875918	-0.0842498	0.0137523	51874	37.5307
Crohn's disease	Chronic sinusitis	rs7085798	A	C	10	101288347	-0.174348	0.0120372	51874	209.789
Crohn's disease	Chronic sinusitis	rs71624119	A	G	5	55440730	-0.0923221	0.0149485	51874	38.1431
Crohn's disease	Chronic sinusitis	rs7194886	T	C	16	50725193	-0.226986	0.0121749	51874	347.59
Crohn's disease	Chronic sinusitis	rs7236492	T	C	18	77220616	-0.0996611	0.017342	51874	33.0258
Crohn's disease	Chronic sinusitis	rs72727394	T	C	15	38847022	0.103233	0.0149661	51874	47.5795
Crohn's disease	Chronic sinusitis	rs727563	T	C	22	41867377	-0.0921252	0.014461	51874	40.5845
Crohn's disease	Chronic sinusitis	rs7438704	G	A	4	48363245	0.0839019	0.0126601	51874	43.9207
Crohn's disease	Chronic sinusitis	rs7517847	G	T	1	67681669	-0.335814	0.0124758	51874	724.537
Crohn's disease	Chronic sinusitis	rs7608910	G	A	2	61204856	0.120609	0.0121405	51874	98.693
Crohn's disease	Chronic sinusitis	rs76906269	G	A	12	40607709	0.394341	0.0370279	51874	113.419
Crohn's disease	Chronic sinusitis	rs7711427	C	A	5	40417841	0.24803	0.0124713	51874	395.535
Crohn's disease	Chronic sinusitis	rs7773324	A	G	6	382559	0.078744	0.012909	51874	37.2091
Crohn's disease	Chronic sinusitis	rs7786444	T	C	7	28154384	0.112085	0.0183382	51874	37.3578
Crohn's disease	Chronic sinusitis	rs77981966	T	C	2	43777964	0.182656	0.0222451	51874	67.4216
Crohn's disease	Chronic sinusitis	rs780094	C	T	2	27741237	-0.116483	0.0120611	51874	93.272
Crohn's disease	Chronic sinusitis	rs7848647	C	T	9	117569046	0.141308	0.0129961	51874	118.224
Crohn's disease	Chronic sinusitis	rs7969592	G	A	12	68579649	-0.0731898	0.011991	51874	37.2555
Crohn's disease	Chronic sinusitis	rs79980175	C	A	5	40530242	-0.134258	0.0182147	51874	54.3296
Crohn's disease	Chronic sinusitis	rs915286	A	G	13	40695992	0.066645	0.0119709	51874	30.9943
Crohn's disease	Chronic sinusitis	rs9264942	C	T	6	31274380	0.150794	0.0128298	51874	138.143
Crohn's disease	Chronic sinusitis	rs9457247	T	C	6	167392174	0.123663	0.0124045	51874	99.385
Crohn's disease	Chronic sinusitis	rs9491892	G	T	6	128280358	0.137869	0.0163762	51874	70.8773
Crohn's disease	Chronic sinusitis	rs9494844	A	C	6	137983469	-0.088944	0.0142376	51874	39.0265
Crohn's disease	Chronic sinusitis	rs9554587	G	A	13	100040654	-0.0951561	0.0146501	51874	42.1883
Crohn's disease	Chronic sinusitis	rs9594766	A	G	13	43040043	-0.0735547	0.0121434	51874	36.6894
Crohn's disease	Chronic sinusitis	rs9889296	A	G	17	32570547	-0.143097	0.0137815	51874	107.812
Systemic lupus erythematosus	Acute sinusitis	rs10048743	T	G	2	213890232	-0.231112	0.0412056	14267	31.4581
Systemic lupus erythematosus	Acute sinusitis	rs10200680	T	C	2	223961877	-0.248461	0.0424835	14267	34.2039
Systemic lupus erythematosus	Acute sinusitis	rs10912578	G	A	1	173251856	-0.24686	0.0309918	14267	63.4465
Systemic lupus erythematosus	Acute sinusitis	rs12094036	C	T	1	183558174	-0.328504	0.0578595	14267	32.2353
Systemic lupus erythematosus	Acute sinusitis	rs12524498	T	G	6	31444187	-0.673345	0.120793	14267	31.0736
Systemic lupus erythematosus	Acute sinusitis	rs13136219	T	C	4	102743687	-0.174353	0.027787	14267	39.3709
Systemic lupus erythematosus	Acute sinusitis	rs13332649	G	A	16	85966683	-0.314711	0.0375683	14267	70.1747
Systemic lupus erythematosus	Acute sinusitis	rs143123127	A	G	17	38009000	0.470004	0.0840342	14267	31.2817
Systemic lupus erythematosus	Acute sinusitis	rs1464446	T	G	3	146601295	-0.328504	0.0401497	14267	66.9448
Systemic lupus erythematosus	Acute sinusitis	rs150180633	T	C	6	31010047	0.928219	0.0689573	14267	181.193
Systemic lupus erythematosus	Acute sinusitis	rs17849501	T	C	1	183542323	0.81093	0.0498642	14267	264.478
Systemic lupus erythematosus	Acute sinusitis	rs2431697	C	T	5	159879978	-0.223144	0.0292964	14267	58.0152
Systemic lupus erythematosus	Acute sinusitis	rs2459611	T	C	2	191939187	0.261365	0.045245	14267	33.3698
Systemic lupus erythematosus	Acute sinusitis	rs2573219	C	A	2	233288667	0.587787	0.0429292	14267	187.471
Systemic lupus erythematosus	Acute sinusitis	rs268124	T	C	2	65654364	0.18633	0.0323703	14267	33.1339
Systemic lupus erythematosus	Acute sinusitis	rs28361029	A	G	6	31220203	-0.385662	0.0613604	14267	39.5037
Systemic lupus erythematosus	Acute sinusitis	rs34703115	C	T	2	40282854	-0.616186	0.104778	14267	34.5847
Systemic lupus erythematosus	Acute sinusitis	rs35000415	T	C	7	128585616	0.587787	0.041539	14267	200.229
Systemic lupus erythematosus	Acute sinusitis	rs35251378	A	G	19	10459969	-0.235722	0.0324266	14267	52.8442
Systemic lupus erythematosus	Acute sinusitis	rs353608	G	A	11	35101738	0.18633	0.0280198	14267	44.2217
Systemic lupus erythematosus	Acute sinusitis	rs3747093	A	G	22	21984379	0.262364	0.0345055	14267	57.8138
Systemic lupus erythematosus	Acute sinusitis	rs4274624	T	C	2	191958656	-0.559616	0.0326791	14267	293.251
Systemic lupus erythematosus	Acute sinusitis	rs4661543	G	T	1	15229101	0.274437	0.0423755	14267	41.9426
Systemic lupus erythematosus	Acute sinusitis	rs4916215	T	C	1	173314540	0.223144	0.0339693	14267	43.1516
Systemic lupus erythematosus	Acute sinusitis	rs58688157	G	A	11	625085	-0.223144	0.0335647	14267	44.1982
Systemic lupus erythematosus	Acute sinusitis	rs58721818	T	C	6	138243739	0.65752	0.0755941	14267	75.6558
Systemic lupus erythematosus	Acute sinusitis	rs6671847	A	G	1	161478810	0.198851	0.0289651	14267	47.1309
Systemic lupus erythematosus	Acute sinusitis	rs6679677	A	C	1	114303808	0.336472	0.0464854	14267	52.392
Systemic lupus erythematosus	Acute sinusitis	rs7097397	A	G	10	50025396	-0.18633	0.0287118	14267	42.1158
Systemic lupus erythematosus	Acute sinusitis	rs73050535	T	C	12	5012503	-0.71335	0.124134	14267	33.0236
Systemic lupus erythematosus	Acute sinusitis	rs73068668	A	G	19	55763262	-0.314711	0.0574903	14267	29.9664
Systemic lupus erythematosus	Acute sinusitis	rs7768653	T	C	6	106574794	-0.207014	0.0296891	14267	48.6189
Systemic lupus erythematosus	Acute sinusitis	rs7823055	T	G	8	55511676	-0.350657	0.0286208	14267	150.107
Systemic lupus erythematosus	Acute sinusitis	rs7899626	T	C	10	63825561	0.182322	0.0332532	14267	30.0615
Systemic lupus erythematosus	Acute sinusitis	rs9852014	G	A	3	129084581	0.620577	0.0492727	14267	158.628
Multiple sclerosis	Acute sinusitis	rs10797431	T	G	1	2501222	0.172161	0.0269989	15283	40.6609
Multiple sclerosis	Acute sinusitis	rs1800693	C	T	12	6440009	-0.153794	0.0252103	15283	37.2154
Multiple sclerosis	Acute sinusitis	rs1891621	G	A	10	31390127	0.141813	0.0255751	15283	30.7466
Multiple sclerosis	Acute sinusitis	rs2182410	C	T	10	6122669	-0.178246	0.0262643	15283	46.0583
Multiple sclerosis	Acute sinusitis	rs2300747	G	A	1	117104215	0.292332	0.0414406	15283	49.7623
Multiple sclerosis	Acute sinusitis	rs2681424	C	T	3	121769522	0.154189	0.0252049	15283	37.4228
Multiple sclerosis	Acute sinusitis	rs2812197	T	C	13	50817826	0.148801	0.0259613	15283	32.8518
Multiple sclerosis	Acute sinusitis	rs2836425	T	C	21	39838825	-0.198692	0.0357948	15283	30.8121
Multiple sclerosis	Acute sinusitis	rs34286592	T	C	16	29820480	-0.190516	0.0348499	15283	29.8855
Multiple sclerosis	Acute sinusitis	rs34768512	A	G	6	31296281	0.319284	0.0383955	15283	69.1502
Multiple sclerosis	Acute sinusitis	rs4364506	A	G	6	130389940	0.171992	0.0292415	15283	34.5953
Multiple sclerosis	Acute sinusitis	rs4925166	G	T	17	18210810	-0.159449	0.0267995	15283	35.3989
Multiple sclerosis	Acute sinusitis	rs6498168	G	T	16	11235130	0.205032	0.0258145	15283	63.0835
Multiple sclerosis	Acute sinusitis	rs6689470	A	G	1	92951210	-0.214717	0.0343181	15283	39.1459
Multiple sclerosis	Acute sinusitis	rs6859219	A	C	5	55438580	0.180255	0.0312555	15283	33.26
Multiple sclerosis	Acute sinusitis	rs7535818	A	G	1	192545099	-0.270772	0.0339461	15283	63.625
Multiple sclerosis	Acute sinusitis	rs9264277	C	T	6	31224667	0.292399	0.0277178	15283	111.284
Multiple sclerosis	Acute sinusitis	rs9277654	G	T	6	33083936	0.236216	0.0339235	15283	48.4861
Multiple sclerosis	Acute sinusitis	rs9378141	C	A	6	29938368	0.367939	0.0299702	15283	150.721
Celiac disease	Acute sinusitis	rs1018326	C	T	2	182007800	0.151862	0.0185859	12041	66.7623
Celiac disease	Acute sinusitis	rs1050976	T	C	6	408079	-0.111043	0.0184718	12041	36.138
Celiac disease	Acute sinusitis	rs10790269	T	C	11	118729456	0.157239	0.0239751	12041	43.013
Celiac disease	Acute sinusitis	rs10947460	A	G	6	33828234	-0.12545	0.0227727	12041	30.3468
Celiac disease	Acute sinusitis	rs11801183	T	C	1	172862984	-0.138343	0.0245229	12041	31.8252
Celiac disease	Acute sinusitis	rs11851414	C	T	14	69259502	0.120446	0.0220512	12041	29.8346
Celiac disease	Acute sinusitis	rs11875687	C	T	18	12843137	0.159565	0.0250579	12041	40.5495
Celiac disease	Acute sinusitis	rs12068671	C	T	1	172681031	-0.156654	0.0244153	12041	41.1679
Celiac disease	Acute sinusitis	rs1250552	G	A	10	81058027	-0.154784	0.0185777	12041	69.4174
Celiac disease	Acute sinusitis	rs13003464	G	A	2	61186829	0.153579	0.0188934	12041	66.076
Celiac disease	Acute sinusitis	rs13132308	G	A	4	123551114	-0.34899	0.0269131	12041	168.151
Celiac disease	Acute sinusitis	rs1323292	A	G	1	192541021	0.261754	0.025293	12041	107.099
Celiac disease	Acute sinusitis	rs1378938	C	T	15	75096443	-0.117783	0.0204027	12041	33.3265
Celiac disease	Acute sinusitis	rs182429	G	A	6	159469574	-0.150143	0.0186583	12041	64.7539
Celiac disease	Acute sinusitis	rs1893592	C	A	21	43855067	-0.123864	0.0208749	12041	35.208
Celiac disease	Acute sinusitis	rs1980422	T	C	2	204610396	-0.172271	0.0215795	12041	63.7297
Celiac disease	Acute sinusitis	rs2030519	A	G	3	188119901	0.27826	0.0188629	12041	217.613
Celiac disease	Acute sinusitis	rs2097282	T	C	3	46378025	-0.183987	0.0197345	12041	86.9205
Celiac disease	Acute sinusitis	rs2269423	C	A	6	32145707	0.925079	0.0240484	12041	1479.74
Celiac disease	Acute sinusitis	rs2499714	T	C	6	34072215	0.188966	0.0305353	12041	38.2968
Celiac disease	Acute sinusitis	rs4445406	C	T	1	2539400	-0.136049	0.0197343	12041	47.5278
Celiac disease	Acute sinusitis	rs4821124	C	T	22	21979289	0.151003	0.0230512	12041	42.9125
Celiac disease	Acute sinusitis	rs55743914	T	C	6	128293562	0.187309	0.021237	12041	77.7913
Celiac disease	Acute sinusitis	rs61579022	A	G	3	119123278	0.107957	0.0188338	12041	32.8568
Celiac disease	Acute sinusitis	rs61907765	T	C	11	128391937	0.161268	0.0221632	12041	52.9458
Celiac disease	Acute sinusitis	rs6498114	T	G	16	10964118	-0.131028	0.0211512	12041	38.3759
Celiac disease	Acute sinusitis	rs6715106	G	A	2	191913034	-0.237369	0.0412053	12041	33.185
Celiac disease	Acute sinusitis	rs7104791	C	T	11	111196858	-0.14842	0.0221049	12041	45.0825
Celiac disease	Acute sinusitis	rs744254	A	G	10	6392848	0.116421	0.0210172	12041	30.6841
Celiac disease	Acute sinusitis	rs76830965	A	C	3	159637678	0.307485	0.0283999	12041	117.223
Celiac disease	Acute sinusitis	rs79758729	G	A	7	37418454	0.162969	0.0290899	12041	31.3852
Celiac disease	Acute sinusitis	rs9258302	C	T	6	29741338	-0.357818	0.0387501	12041	85.2666
Celiac disease	Acute sinusitis	rs9268303	A	G	6	32326165	-0.638659	0.0272424	12041	549.601
Celiac disease	Acute sinusitis	rs990171	C	A	2	103086770	-0.178146	0.0215135	12041	68.5693
Ankylosing spondylitis	Acute sinusitis	rs1041926	A	G	6	28426296	-0.0748291	0.0116918	10619	40.9617
Ankylosing spondylitis	Acute sinusitis	rs11065898	T	C	12	111862575	0.0262524	0.00480641	10619	29.833
Ankylosing spondylitis	Acute sinusitis	rs11190133	T	C	10	101278725	-0.0338671	0.00449401	10619	56.7921
Ankylosing spondylitis	Acute sinusitis	rs11209026	A	G	1	67705958	-0.103584	0.00954481	10619	117.774
Ankylosing spondylitis	Acute sinusitis	rs1128905	C	T	9	139253839	-0.0237165	0.00409459	10619	33.5491
Ankylosing spondylitis	Acute sinusitis	rs11624293	C	T	14	88488821	0.0428679	0.00669161	10619	41.0396
Ankylosing spondylitis	Acute sinusitis	rs1250550	A	C	10	81060317	-0.026036	0.00430465	10619	36.5825
Ankylosing spondylitis	Acute sinusitis	rs12615545	C	T	2	182048452	0.0254728	0.00417273	10619	37.266
Ankylosing spondylitis	Acute sinusitis	rs1801274	G	A	1	161479745	0.0253178	0.00417687	10619	36.7409
Ankylosing spondylitis	Acute sinusitis	rs1860545	A	G	12	6446777	-0.027474	0.00435378	10619	39.8209
Ankylosing spondylitis	Acute sinusitis	rs2517655	T	C	6	30121048	0.0882856	0.00465575	10619	359.584
Ankylosing spondylitis	Acute sinusitis	rs2531875	T	G	17	26148167	-0.0273233	0.00424463	10619	41.4368
Ankylosing spondylitis	Acute sinusitis	rs2596501	T	C	6	31321211	-0.152336	0.00419401	10619	1319.31
Ankylosing spondylitis	Acute sinusitis	rs27529	G	A	5	96126308	-0.0620354	0.00429859	10619	208.27
Ankylosing spondylitis	Acute sinusitis	rs2836883	A	G	21	40466744	-0.0396768	0.00474798	10619	69.8322
Ankylosing spondylitis	Acute sinusitis	rs35164067	A	G	19	10525181	-0.031078	0.00495021	10619	39.4148
Ankylosing spondylitis	Acute sinusitis	rs4129267	T	C	1	154426264	-0.0307685	0.00422605	10619	53.0082
Ankylosing spondylitis	Acute sinusitis	rs41299637	G	T	1	200877850	-0.0390527	0.00491011	10619	63.2586
Ankylosing spondylitis	Acute sinusitis	rs4672505	G	A	2	62560332	-0.0597772	0.00415105	10619	207.374
Ankylosing spondylitis	Acute sinusitis	rs4676410	A	G	2	241563739	0.0281014	0.00490215	10619	32.8611
Ankylosing spondylitis	Acute sinusitis	rs6556416	C	A	5	158818745	0.0252152	0.0046002	10619	30.0449
Ankylosing spondylitis	Acute sinusitis	rs6600247	C	T	1	25305114	0.0328332	0.00415088	10619	62.5671
Ankylosing spondylitis	Acute sinusitis	rs7191548	C	T	16	28614734	0.0249853	0.00428493	10619	34.0002
Ankylosing spondylitis	Acute sinusitis	rs9901869	A	G	17	45575206	0.0319036	0.00408853	10619	60.8899
Rheumatoid arthritis	Acute sinusitis	rs10435844	T	G	9	123668199	-0.0784	0.0121	58284	41.9818
Rheumatoid arthritis	Acute sinusitis	rs10911902	T	C	1	186632317	-0.0847	0.0152	58284	31.0513
Rheumatoid arthritis	Acute sinusitis	rs11123811	C	T	2	100760172	-0.0995	0.0114	58284	76.1792
Rheumatoid arthritis	Acute sinusitis	rs112733823	T	C	6	30775277	0.191	0.0188	58284	103.217
Rheumatoid arthritis	Acute sinusitis	rs114508013	A	G	6	31868765	0.488	0.0441	58284	122.451
Rheumatoid arthritis	Acute sinusitis	rs115521560	C	A	6	32019382	0.7878	0.0364	58284	468.413
Rheumatoid arthritis	Acute sinusitis	rs11574914	A	G	9	34710338	0.1153	0.0149	58284	59.8806
Rheumatoid arthritis	Acute sinusitis	rs117026326	T	C	7	74126034	0.381	0.0424	58284	80.7455
Rheumatoid arthritis	Acute sinusitis	rs11754264	C	T	6	29931663	-0.1359	0.0193	58284	49.582
Rheumatoid arthritis	Acute sinusitis	rs11889341	T	C	2	191943742	0.1466	0.0129	58284	129.148
Rheumatoid arthritis	Acute sinusitis	rs12126142	A	G	1	154425456	-0.0751	0.0116	58284	41.9145
Rheumatoid arthritis	Acute sinusitis	rs1234313	G	A	1	173166247	0.0797	0.0133	58284	35.9098
Rheumatoid arthritis	Acute sinusitis	rs12466919	T	C	2	61092858	0.1025	0.0152	58284	45.4737
Rheumatoid arthritis	Acute sinusitis	rs12530098	T	C	6	14107197	0.1382	0.0204	58284	45.894
Rheumatoid arthritis	Acute sinusitis	rs12918327	T	C	16	30626616	0.0867	0.0157	58284	30.4957
Rheumatoid arthritis	Acute sinusitis	rs13103285	T	C	4	10726520	0.0989	0.0131	58284	56.9967
Rheumatoid arthritis	Acute sinusitis	rs1355208	G	A	2	30445322	0.0818	0.0119	58284	47.2512
Rheumatoid arthritis	Acute sinusitis	rs139395255	G	A	6	31449736	0.3833	0.0235	58284	266.037
Rheumatoid arthritis	Acute sinusitis	rs146305655	A	G	6	32268953	-0.4379	0.0452	58284	93.8584
Rheumatoid arthritis	Acute sinusitis	rs1538981	T	C	10	31411355	0.0671	0.0114	58284	34.6446
Rheumatoid arthritis	Acute sinusitis	rs1571878	T	C	6	167540842	-0.1539	0.0116	58284	176.02
Rheumatoid arthritis	Acute sinusitis	rs1595260	T	A	14	69267695	0.0845	0.0126	58284	44.9751
Rheumatoid arthritis	Acute sinusitis	rs1611236	A	G	6	29748690	-0.1165	0.0131	58284	79.0878
Rheumatoid arthritis	Acute sinusitis	rs1858037	A	T	2	65598300	-0.1012	0.0131	58284	59.6786
Rheumatoid arthritis	Acute sinusitis	rs1883832	C	T	20	44746982	0.1052	0.0127	58284	68.6158
Rheumatoid arthritis	Acute sinusitis	rs1893592	C	A	21	43855067	-0.0976	0.0132	58284	54.6703
Rheumatoid arthritis	Acute sinusitis	rs1950897	T	C	14	68760141	0.1069	0.0144	58284	55.11
Rheumatoid arthritis	Acute sinusitis	rs2069235	A	G	22	39747780	0.1296	0.014	58284	85.6947
Rheumatoid arthritis	Acute sinusitis	rs2073609	C	T	21	45707976	0.1029	0.0182	58284	31.966
Rheumatoid arthritis	Acute sinusitis	rs2076616	G	A	1	17412501	-0.0885	0.0135	58284	42.9753
Rheumatoid arthritis	Acute sinusitis	rs212389	A	G	6	159489791	0.1058	0.0147	58284	51.8008
Rheumatoid arthritis	Acute sinusitis	rs2233424	T	C	6	44233921	0.1964	0.0187	58284	110.306
Rheumatoid arthritis	Acute sinusitis	rs2258734	A	G	1	2483961	-0.0921	0.0123	58284	56.0672
Rheumatoid arthritis	Acute sinusitis	rs2275806	A	G	10	8095340	-0.0725	0.0122	58284	35.3148
Rheumatoid arthritis	Acute sinusitis	rs2301888	A	G	1	17672730	-0.1282	0.0121	58284	112.255
Rheumatoid arthritis	Acute sinusitis	rs244685	G	T	5	133423890	-0.089	0.0144	58284	38.1993
Rheumatoid arthritis	Acute sinusitis	rs28411352	T	C	1	38278579	0.0914	0.0136	58284	45.1663
Rheumatoid arthritis	Acute sinusitis	rs2841275	C	A	14	105394669	0.1617	0.0179	58284	81.6045
Rheumatoid arthritis	Acute sinusitis	rs28421442	A	T	2	74219615	-0.1234	0.0214	58284	33.2509
Rheumatoid arthritis	Acute sinusitis	rs2847297	G	A	18	12797694	0.0903	0.0119	58284	57.5813
Rheumatoid arthritis	Acute sinusitis	rs2918392	C	T	5	10704797	0.0668	0.0122	58284	29.9801
Rheumatoid arthritis	Acute sinusitis	rs3025669	G	C	6	29506431	-0.2534	0.0222	58284	130.289
Rheumatoid arthritis	Acute sinusitis	rs3087243	A	G	2	204738919	-0.1261	0.0124	58284	103.416
Rheumatoid arthritis	Acute sinusitis	rs3134883	A	G	10	6100725	0.0991	0.0125	58284	62.8532
Rheumatoid arthritis	Acute sinusitis	rs34046593	A	G	4	26111593	0.1422	0.017	58284	69.9683
Rheumatoid arthritis	Acute sinusitis	rs34502849	A	G	11	72411787	-0.0851	0.014	58284	36.949
Rheumatoid arthritis	Acute sinusitis	rs3757387	C	T	7	128576086	0.1236	0.0137	58284	81.3946
Rheumatoid arthritis	Acute sinusitis	rs3761959	T	C	1	157669278	0.0744	0.0115	58284	41.8553
Rheumatoid arthritis	Acute sinusitis	rs3806624	G	A	3	27764623	0.0863	0.0131	58284	43.3989
Rheumatoid arthritis	Acute sinusitis	rs403214	G	A	5	102603701	-0.0914	0.0146	58284	39.191
Rheumatoid arthritis	Acute sinusitis	rs42034	G	A	7	92239144	0.0871	0.0153	58284	32.4081
Rheumatoid arthritis	Acute sinusitis	rs4409785	C	T	11	95311422	0.0982	0.017	58284	33.3676
Rheumatoid arthritis	Acute sinusitis	rs4602367	G	A	3	17053499	0.075	0.0117	58284	41.0914
Rheumatoid arthritis	Acute sinusitis	rs4622308	T	C	12	56470625	0.0878	0.0125	58284	49.3366
Rheumatoid arthritis	Acute sinusitis	rs4717901	C	A	7	74016979	0.249	0.0349	58284	50.9035
Rheumatoid arthritis	Acute sinusitis	rs4963581	A	G	12	24813281	0.0856	0.0156	58284	30.1091
Rheumatoid arthritis	Acute sinusitis	rs502919	C	T	10	6517167	0.0829	0.0134	58284	38.2736
Rheumatoid arthritis	Acute sinusitis	rs5754104	A	G	22	21920817	0.0891	0.0139	58284	41.089
Rheumatoid arthritis	Acute sinusitis	rs5912815	G	T	X	78466147	-0.0787	0.0134	58284	34.4937
Rheumatoid arthritis	Acute sinusitis	rs6011186	T	C	20	62484008	-0.1074	0.0171	58284	39.4472
Rheumatoid arthritis	Acute sinusitis	rs61828284	T	C	1	173299743	-0.2018	0.0348	58284	33.6267
Rheumatoid arthritis	Acute sinusitis	rs62422878	T	C	6	106676470	0.1037	0.0176	58284	34.7162
Rheumatoid arthritis	Acute sinusitis	rs6421571	C	T	11	118743772	0.134	0.0178	58284	56.6721
Rheumatoid arthritis	Acute sinusitis	rs6479800	C	G	10	64036881	0.1202	0.0181	58284	44.1013
Rheumatoid arthritis	Acute sinusitis	rs660442	A	G	11	64042997	-0.1067	0.0175	58284	37.1752
Rheumatoid arthritis	Acute sinusitis	rs6679677	A	C	1	114303808	0.591	0.023	58284	660.267
Rheumatoid arthritis	Acute sinusitis	rs7097397	A	G	10	50025396	-0.0847	0.012	58284	49.8201
Rheumatoid arthritis	Acute sinusitis	rs71508903	T	C	10	63779871	0.1487	0.0143	58284	108.131
Rheumatoid arthritis	Acute sinusitis	rs71565312	A	G	6	32179319	0.699	0.0402	58284	302.345
Rheumatoid arthritis	Acute sinusitis	rs7170107	T	C	15	70010647	0.1366	0.0158	58284	74.7459
Rheumatoid arthritis	Acute sinusitis	rs7206670	T	G	16	11833886	0.0701	0.0119	58284	34.701
Rheumatoid arthritis	Acute sinusitis	rs740122	A	G	7	28166442	-0.0782	0.0134	58284	34.0568
Rheumatoid arthritis	Acute sinusitis	rs76153210	T	C	6	44284508	0.1597	0.0205	58284	60.6879
Rheumatoid arthritis	Acute sinusitis	rs7731626	A	G	5	55444683	-0.1956	0.0184	58284	113.006
Rheumatoid arthritis	Acute sinusitis	rs7749323	A	G	6	138230389	0.2835	0.0253	58284	125.564
Rheumatoid arthritis	Acute sinusitis	rs8032939	C	T	15	38834033	0.1244	0.0123	58284	102.289
Rheumatoid arthritis	Acute sinusitis	rs8126756	C	T	21	34775444	-0.0823	0.0137	58284	36.0876
Rheumatoid arthritis	Acute sinusitis	rs9405192	A	G	6	382537	-0.089	0.0137	58284	42.2026
Rheumatoid arthritis	Acute sinusitis	rs9532434	C	T	13	40355913	0.114	0.0126	58284	81.8594
Rheumatoid arthritis	Acute sinusitis	rs9693589	A	G	8	11348961	0.1127	0.0128	58284	77.5225
Rheumatoid arthritis	Acute sinusitis	rs9927316	G	C	16	86016401	0.0906	0.0136	58284	44.3791
Rheumatoid arthritis	Acute sinusitis	rs9943599	T	C	11	9752741	0.083	0.0131	58284	40.1433
Sjogren's syndrome	Acute sinusitis	rs12748886	A	G	1	210672483	0.343786	0.0736475	407746	21.7902
Sjogren's syndrome	Acute sinusitis	rs1556984	A	G	1	14536104	-0.572984	0.11362	407746	25.4317
Sjogren's syndrome	Acute sinusitis	rs17426591	C	T	20	46874089	-0.643602	0.139517	407746	21.2804
Sjogren's syndrome	Acute sinusitis	rs1752404	G	A	14	59913751	-0.346455	0.0746913	407746	21.5156
Sjogren's syndrome	Acute sinusitis	rs1811197	A	G	6	31327660	0.701996	0.0912775	407746	59.1482
Sjogren's syndrome	Acute sinusitis	rs34047862	A	G	12	31186482	-1.19609	0.261229	407746	20.9645
Sjogren's syndrome	Acute sinusitis	rs55687614	T	C	14	34813819	-0.769765	0.155349	407746	24.5527
Sjogren's syndrome	Acute sinusitis	rs56666273	G	A	16	22728306	-0.351661	0.0764445	407746	21.162
Sjogren's syndrome	Acute sinusitis	rs7222942	A	G	17	13523236	0.460714	0.100023	407746	21.216
Sjogren's syndrome	Acute sinusitis	rs76550264	G	T	8	59288681	-0.544346	0.118984	407746	20.9302
Sjogren's syndrome	Acute sinusitis	rs9516497	T	C	13	95597663	-0.631986	0.130736	407746	23.3682
Type 1 diabetes	Acute sinusitis	rs10944479	A	G	6	90880393	0.195587	0.0285564	17685	46.9108
Type 1 diabetes	Acute sinusitis	rs12722496	G	A	10	6096667	-0.407803	0.0400993	17685	103.425
Type 1 diabetes	Acute sinusitis	rs12927355	T	C	16	11194771	-0.199659	0.0235221	17685	72.0486
Type 1 diabetes	Acute sinusitis	rs12982646	A	G	19	499978	0.185982	0.0281312	17685	43.7084
Type 1 diabetes	Acute sinusitis	rs13415465	G	T	2	100764004	-0.144031	0.0229026	17685	39.5496
Type 1 diabetes	Acute sinusitis	rs144451833	T	C	17	57277978	-0.486288	0.0710328	17685	46.8672
Type 1 diabetes	Acute sinusitis	rs1487916	C	T	11	103833560	0.131927	0.0228193	17685	33.4243
Type 1 diabetes	Acute sinusitis	rs151233	T	C	16	28506428	0.222076	0.0336273	17685	43.6133
Type 1 diabetes	Acute sinusitis	rs1790946	T	C	18	67528430	-0.122841	0.0221911	17685	30.6428
Type 1 diabetes	Acute sinusitis	rs2111485	G	A	2	163110536	0.155003	0.0229948	17685	45.4382
Type 1 diabetes	Acute sinusitis	rs2281808	C	T	20	1610551	0.13141	0.0237435	17685	30.6314
Type 1 diabetes	Acute sinusitis	rs2289702	T	C	15	79237293	-0.261465	0.0398964	17685	42.9497
Type 1 diabetes	Acute sinusitis	rs231779	T	C	2	204734487	0.187758	0.023269	17685	65.1091
Type 1 diabetes	Acute sinusitis	rs28746962	A	C	6	32652979	-1.29171	0.0344348	17685	1407.13
Type 1 diabetes	Acute sinusitis	rs3024505	A	G	1	206939904	-0.176552	0.0322297	17685	30.0077
Type 1 diabetes	Acute sinusitis	rs4759229	G	A	12	56474480	-0.235657	0.0230788	17685	104.264
Type 1 diabetes	Acute sinusitis	rs4820827	C	T	22	30477589	-0.167344	0.0222857	17685	56.3855
Type 1 diabetes	Acute sinusitis	rs592625	C	T	6	32972690	-0.17977	0.0314301	17685	32.7147
Type 1 diabetes	Acute sinusitis	rs62397561	T	C	6	33784105	-0.215666	0.0271179	17685	63.2486
Type 1 diabetes	Acute sinusitis	rs6679677	A	C	1	114303808	0.666685	0.0370344	17685	324.064
Type 1 diabetes	Acute sinusitis	rs67140765	T	G	6	31380787	-0.587305	0.0539422	17685	118.541
Type 1 diabetes	Acute sinusitis	rs719654	A	G	6	32752139	-0.634297	0.0322993	17685	385.655
Type 1 diabetes	Acute sinusitis	rs7237497	C	T	18	12777325	-0.253723	0.0300717	17685	71.1875
Type 1 diabetes	Acute sinusitis	rs78037977	G	A	1	172715702	-0.227462	0.0361848	17685	39.5153
Type 1 diabetes	Acute sinusitis	rs80054410	C	T	21	43836010	0.164331	0.0224537	17685	53.5628
Type 1 diabetes	Acute sinusitis	rs9266775	G	A	6	31353417	0.867937	0.030985	17685	784.645
Type 1 diabetes	Acute sinusitis	rs9468204	T	C	6	27688809	0.31845	0.0245153	17685	168.736
Type 1 diabetes	Acute sinusitis	rs9468618	T	C	6	29750776	-0.214578	0.0366778	17685	34.2266
Type 1 diabetes	Acute sinusitis	rs9600451	A	G	13	75841893	0.133753	0.022926	17685	34.0369
Type 1 diabetes	Acute sinusitis	rs9911533	T	C	17	38775476	0.126685	0.0229105	17685	30.576
Graves' disease	Acute sinusitis	rs10821944	T	G	10	63785089	-0.1566	0.0232	458620	45.5625
Graves' disease	Acute sinusitis	rs11643872	T	G	16	31088625	-0.2374	0.0387	458620	37.6305
Graves' disease	Acute sinusitis	rs12612769	C	A	2	191953998	0.1449	0.0252	458620	33.0625
Graves' disease	Acute sinusitis	rs13136820	T	C	4	40307564	-0.1361	0.0244	458620	31.1126
Graves' disease	Acute sinusitis	rs1569723	A	C	20	44742064	0.1641	0.0232	458620	50.0312
Graves' disease	Acute sinusitis	rs17689159	C	T	16	79742390	0.1621	0.024	458620	45.6188
Graves' disease	Acute sinusitis	rs1977710	G	A	1	157693722	0.1461	0.0223	458620	42.9231
Graves' disease	Acute sinusitis	rs231779	T	C	2	204734487	0.2352	0.0222	458620	112.245
Graves' disease	Acute sinusitis	rs2466028	C	T	8	128200556	-0.145	0.0235	458620	38.0715
Graves' disease	Acute sinusitis	rs28414437	C	A	14	81457257	0.2871	0.0228	458620	158.561
Graves' disease	Acute sinusitis	rs34544259	G	A	21	43834854	0.1406	0.0228	458620	38.0278
Graves' disease	Acute sinusitis	rs4409785	C	T	11	95311422	0.2029	0.035	458620	33.6069
Graves' disease	Acute sinusitis	rs5751536	A	G	22	23052967	-0.2096	0.038	458620	30.4239
Graves' disease	Acute sinusitis	rs5912815	G	T	X	78466147	-0.1811	0.0198	458620	83.6578
Graves' disease	Acute sinusitis	rs61226717	T	G	12	111319724	0.2365	0.0357	458620	43.886
Graves' disease	Acute sinusitis	rs61850863	A	G	10	64041772	0.2027	0.0339	458620	35.7526
Graves' disease	Acute sinusitis	rs6679677	A	C	1	114303808	0.3769	0.0536	458620	49.445
Graves' disease	Acute sinusitis	rs6780858	G	A	3	188132110	-0.1634	0.0225	458620	52.7399
Graves' disease	Acute sinusitis	rs6936707	T	C	6	32684069	-0.4627	0.0479	458620	93.31
Graves' disease	Acute sinusitis	rs7741597	C	T	6	29701661	-0.2215	0.029	458620	58.338
Graves' disease	Acute sinusitis	rs7746061	A	G	6	31419216	-0.3836	0.0516	458620	55.266
Graves' disease	Acute sinusitis	rs860262	A	C	7	28194397	-0.1373	0.0245	458620	31.4057
Graves' disease	Acute sinusitis	rs9260041	T	C	6	29907608	-0.3419	0.0239	458620	204.646
Graves' disease	Acute sinusitis	rs9357156	C	A	6	33041073	0.4396	0.0251	458620	306.738
Hashimoto thyroiditis	Acute sinusitis	rs11611029	T	C	12	56385579	-0.0958	0.0168	395640	32.5171
Hashimoto thyroiditis	Acute sinusitis	rs11889341	T	C	2	191943742	0.1245	0.0191	395640	42.4886
Hashimoto thyroiditis	Acute sinusitis	rs2110451	A	G	12	9931347	0.0998	0.0181	395640	30.4021
Hashimoto thyroiditis	Acute sinusitis	rs34636506	G	A	2	204692216	-0.1346	0.0176	395640	58.4877
Hashimoto thyroiditis	Acute sinusitis	rs3997998	T	C	6	31327190	-0.1646	0.0246	395640	44.7702
Hashimoto thyroiditis	Acute sinusitis	rs6679677	A	C	1	114303808	0.3275	0.0235	395640	194.217
Hashimoto thyroiditis	Acute sinusitis	rs7030280	T	C	9	100535267	0.2051	0.0177	395640	134.272
Hashimoto thyroiditis	Acute sinusitis	rs73192661	T	C	3	188128794	-0.1016	0.0168	395640	36.5737
Hashimoto thyroiditis	Acute sinusitis	rs78765971	G	GAC	1	108362169	0.2125	0.0245	395640	75.2291
Hashimoto thyroiditis	Acute sinusitis	rs9357119	T	G	6	31229747	-0.1507	0.0199	395640	57.3483
Psoriasis	Acute sinusitis	rs10888503	T	C	1	152593549	0.1866	0.0171	44161	119.078
Psoriasis	Acute sinusitis	rs10893884	C	T	11	128410264	-0.106	0.016	44161	43.8906
Psoriasis	Acute sinusitis	rs11085744	T	C	19	10819967	0.1146	0.0166	44161	47.6599
Psoriasis	Acute sinusitis	rs1108618	G	A	10	81043743	-0.1098	0.0165	44161	44.283
Psoriasis	Acute sinusitis	rs11135059	A	G	5	158771337	-0.3078	0.0178	44161	299.018
Psoriasis	Acute sinusitis	rs11249215	A	G	1	25297184	0.1403	0.016	44161	76.891
Psoriasis	Acute sinusitis	rs115059666	A	G	5	150491845	0.5147	0.0744	44161	47.8589
Psoriasis	Acute sinusitis	rs11581607	A	G	1	67707690	-0.3647	0.036	44161	102.628
Psoriasis	Acute sinusitis	rs11767350	G	A	7	37385365	-0.0998	0.0164	44161	37.0317
Psoriasis	Acute sinusitis	rs11795343	C	T	9	32523737	-0.1062	0.0164	44161	41.9335
Psoriasis	Acute sinusitis	rs118002009	T	G	11	64124980	-0.102	0.0169	44161	36.4273
Psoriasis	Acute sinusitis	rs12133684	A	G	1	206648995	0.1218	0.0206	44161	34.9591
Psoriasis	Acute sinusitis	rs1295685	G	A	5	131996445	0.1759	0.0206	44161	72.9117
Psoriasis	Acute sinusitis	rs131656	A	G	22	21917450	0.114	0.0202	44161	31.8498
Psoriasis	Acute sinusitis	rs1611236	A	G	6	29748690	0.123	0.0172	44161	51.1391
Psoriasis	Acute sinusitis	rs1648153	A	G	11	109959638	-0.1388	0.0164	44161	71.6294
Psoriasis	Acute sinusitis	rs2021511	T	C	16	11344903	-0.1163	0.0181	44161	41.2859
Psoriasis	Acute sinusitis	rs2066819	T	C	12	56750204	-0.3283	0.0348	44161	88.9986
Psoriasis	Acute sinusitis	rs2111485	G	A	2	163110536	0.1616	0.0166	44161	94.7691
Psoriasis	Acute sinusitis	rs2451258	T	C	6	159506600	-0.0985	0.0169	44161	33.9703
Psoriasis	Acute sinusitis	rs2675662	G	A	10	75599127	-0.1184	0.0167	44161	50.2656
Psoriasis	Acute sinusitis	rs2735009	A	G	6	29807853	-0.2952	0.0204	44161	209.398
Psoriasis	Acute sinusitis	rs28998802	A	G	17	26124908	0.2113	0.0222	44161	90.5927
Psoriasis	Acute sinusitis	rs35741374	T	C	2	61072567	0.1634	0.0163	44161	100.491
Psoriasis	Acute sinusitis	rs39841	A	G	5	96120170	-0.1624	0.0176	44161	85.1426
Psoriasis	Acute sinusitis	rs438650	C	T	1	8290082	0.1244	0.0195	44161	40.6979
Psoriasis	Acute sinusitis	rs4712520	C	T	6	20640871	0.1301	0.0212	44161	37.6602
Psoriasis	Acute sinusitis	rs4889526	A	C	16	31030344	0.1216	0.0165	44161	54.3124
Psoriasis	Acute sinusitis	rs4978343	T	G	9	110820132	-0.0988	0.0164	44161	36.2933
Psoriasis	Acute sinusitis	rs55868394	A	C	17	73873394	0.1389	0.0246	44161	31.8812
Psoriasis	Acute sinusitis	rs582757	T	C	6	138197824	-0.1846	0.0176	44161	110.011
Psoriasis	Acute sinusitis	rs59960858	A	C	1	24519437	-0.2086	0.0243	44161	73.6913
Psoriasis	Acute sinusitis	rs6063454	T	G	20	48590791	-0.1551	0.0166	44161	87.2986
Psoriasis	Acute sinusitis	rs6894840	G	T	5	158625788	0.1152	0.0166	44161	48.1603
Psoriasis	Acute sinusitis	rs7141014	C	T	14	98667928	-0.1123	0.0203	44161	30.6032
Psoriasis	Acute sinusitis	rs73986523	C	T	17	40302271	-0.2122	0.038	44161	31.1834
Psoriasis	Acute sinusitis	rs771576	C	T	3	101616982	0.1029	0.0169	44161	37.073
Psoriasis	Acute sinusitis	rs8016947	G	T	14	35832666	0.1476	0.0162	44161	83.0123
Psoriasis	Acute sinusitis	rs9264277	C	T	6	31224667	0.3705	0.018	44161	423.674
Psoriasis	Acute sinusitis	rs9277939	A	C	6	33189873	0.228	0.0253	44161	81.2136
Psoriasis	Acute sinusitis	rs9468618	T	C	6	29750776	-0.1856	0.03	44161	38.2748
Psoriasis	Acute sinusitis	rs9481169	T	G	6	111929862	0.3716	0.0263	44161	199.636
Psoriasis	Acute sinusitis	rs9504361	G	A	6	577820	-0.1068	0.0164	44161	42.4087
Psoriasis	Acute sinusitis	rs9513593	A	G	13	99950260	-0.1197	0.0205	44161	34.0942
Psoriasis	Acute sinusitis	rs957970	G	A	17	40519890	0.0929	0.0168	44161	30.5783
Psoriasis	Acute sinusitis	rs9591325	C	T	13	50811220	-0.19	0.0324	44161	34.3888
Psoriasis	Acute sinusitis	rs9695923	T	C	9	110791067	-0.0955	0.0165	44161	33.4995
Hypothyroidism or myxoedema (SPA correction)	Acute sinusitis	rs10036386	T	C	5	76543603	0.0739906	0.009856	405357	56.3575
Hypothyroidism or myxoedema (SPA correction)	Acute sinusitis	rs10195033	C	T	2	62541900	0.0540135	0.00982302	405357	30.2353
Hypothyroidism or myxoedema (SPA correction)	Acute sinusitis	rs10277273	G	T	7	4785129	-0.0583896	0.00979372	405357	35.5448
Hypothyroidism or myxoedema (SPA correction)	Acute sinusitis	rs1032129	C	A	8	119951900	-0.0643562	0.0100279	405357	41.1871
Hypothyroidism or myxoedema (SPA correction)	Acute sinusitis	rs10424978	A	C	19	4837557	-0.0850925	0.00988975	405357	74.0307
Hypothyroidism or myxoedema (SPA correction)	Acute sinusitis	rs10742340	C	T	11	35317712	0.0873789	0.00988466	405357	78.1429
Hypothyroidism or myxoedema (SPA correction)	Acute sinusitis	rs10761620	G	A	10	64057202	-0.0755878	0.00967356	405357	61.0563
Hypothyroidism or myxoedema (SPA correction)	Acute sinusitis	rs10786556	T	C	10	101278324	-0.0617916	0.0095768	405357	41.6311
Hypothyroidism or myxoedema (SPA correction)	Acute sinusitis	rs1079418	G	A	6	166047034	-0.0667939	0.0104001	405357	41.2476
Hypothyroidism or myxoedema (SPA correction)	Acute sinusitis	rs1088898	T	G	17	8876505	0.0688453	0.011403	405357	36.4511
Hypothyroidism or myxoedema (SPA correction)	Acute sinusitis	rs10917477	G	A	1	19861106	0.0612106	0.00960217	405357	40.6363
Hypothyroidism or myxoedema (SPA correction)	Acute sinusitis	rs11052877	G	A	12	9905690	-0.116997	0.00993308	405357	138.734
Hypothyroidism or myxoedema (SPA correction)	Acute sinusitis	rs1110261	A	G	3	5019936	0.0796826	0.0120543	405357	43.6961
Hypothyroidism or myxoedema (SPA correction)	Acute sinusitis	rs113473633	G	A	4	103449131	-0.185345	0.0310709	405357	35.5839
Hypothyroidism or myxoedema (SPA correction)	Acute sinusitis	rs11631591	C	T	15	38850262	0.0941459	0.010986	405357	73.4385
Hypothyroidism or myxoedema (SPA correction)	Acute sinusitis	rs11675342	T	C	2	1407628	0.103373	0.00969604	405357	113.665
Hypothyroidism or myxoedema (SPA correction)	Acute sinusitis	rs11711810	C	T	3	39353011	0.101809	0.0144715	405357	49.4932
Hypothyroidism or myxoedema (SPA correction)	Acute sinusitis	rs11783023	T	C	8	141639262	-0.0625433	0.0106704	405357	34.3558
Hypothyroidism or myxoedema (SPA correction)	Acute sinusitis	rs12117927	A	C	1	236629134	0.062462	0.00980808	405357	40.5568
Hypothyroidism or myxoedema (SPA correction)	Acute sinusitis	rs1214598	A	G	1	167426424	0.062852	0.00983018	405357	40.8804
Hypothyroidism or myxoedema (SPA correction)	Acute sinusitis	rs12429568	G	A	13	99985898	-0.0689613	0.0118796	405357	33.6982
Hypothyroidism or myxoedema (SPA correction)	Acute sinusitis	rs12482947	C	T	21	43852037	0.0550676	0.00982737	405357	31.3991
Hypothyroidism or myxoedema (SPA correction)	Acute sinusitis	rs12582330	T	G	12	103892941	-0.084839	0.0107976	405357	61.7357
Hypothyroidism or myxoedema (SPA correction)	Acute sinusitis	rs12634152	T	C	3	188121019	-0.131811	0.00963582	405357	187.122
Hypothyroidism or myxoedema (SPA correction)	Acute sinusitis	rs12697352	A	G	5	35837234	-0.069817	0.0101015	405357	47.7695
Hypothyroidism or myxoedema (SPA correction)	Acute sinusitis	rs12973608	C	A	19	18398030	0.0772998	0.00994484	405357	60.4173
Hypothyroidism or myxoedema (SPA correction)	Acute sinusitis	rs12980063	G	A	19	50196992	-0.073106	0.00983268	405357	55.2793
Hypothyroidism or myxoedema (SPA correction)	Acute sinusitis	rs13052015	C	T	21	34843793	0.0569483	0.0103997	405357	29.9861
Hypothyroidism or myxoedema (SPA correction)	Acute sinusitis	rs13090803	T	G	3	105934953	0.106428	0.0117987	405357	81.3661
Hypothyroidism or myxoedema (SPA correction)	Acute sinusitis	rs1317840	C	A	6	43806921	0.0609	0.0096534	405357	39.7992
Hypothyroidism or myxoedema (SPA correction)	Acute sinusitis	rs13430684	G	A	2	55869844	0.12544	0.0210969	405357	35.3537
Hypothyroidism or myxoedema (SPA correction)	Acute sinusitis	rs142997491	G	A	16	50729820	0.280419	0.043944	405357	40.7207
Hypothyroidism or myxoedema (SPA correction)	Acute sinusitis	rs143627643	TA	T	10	89810988	0.0605105	0.0102988	405357	34.5214
Hypothyroidism or myxoedema (SPA correction)	Acute sinusitis	rs144309607	T	C	19	10492274	-0.147999	0.0229452	405357	41.6039
Hypothyroidism or myxoedema (SPA correction)	Acute sinusitis	rs151233	T	C	16	28506428	0.0787706	0.0142541	405357	30.5386
Hypothyroidism or myxoedema (SPA correction)	Acute sinusitis	rs1534430	T	C	2	12644736	-0.0901774	0.00983865	405357	84.0087
Hypothyroidism or myxoedema (SPA correction)	Acute sinusitis	rs1607120	A	G	8	129546233	-0.0917922	0.0152143	405357	36.4005
Hypothyroidism or myxoedema (SPA correction)	Acute sinusitis	rs174538	A	G	11	61560081	-0.0698651	0.0102686	405357	46.2912
Hypothyroidism or myxoedema (SPA correction)	Acute sinusitis	rs1790963	A	C	18	67519204	-0.0604835	0.00959757	405357	39.7147
Hypothyroidism or myxoedema (SPA correction)	Acute sinusitis	rs1991797	T	G	5	102622453	-0.0748882	0.0102003	405357	53.9015
Hypothyroidism or myxoedema (SPA correction)	Acute sinusitis	rs200698498	A	C	1	200813692	0.0935359	0.0154434	405357	36.6835
Hypothyroidism or myxoedema (SPA correction)	Acute sinusitis	rs2111485	G	A	2	163110536	0.0771109	0.00979194	405357	62.0146
Hypothyroidism or myxoedema (SPA correction)	Acute sinusitis	rs2123340	A	G	9	21589041	-0.0771595	0.0100716	405357	58.6924
Hypothyroidism or myxoedema (SPA correction)	Acute sinusitis	rs2223385	A	G	6	135435171	0.0711175	0.0112938	405357	39.6527
Hypothyroidism or myxoedema (SPA correction)	Acute sinusitis	rs2234167	A	G	1	2494330	0.0824115	0.0141086	405357	34.1199
Hypothyroidism or myxoedema (SPA correction)	Acute sinusitis	rs2240803	A	G	6	30920957	-0.111512	0.013073	405357	72.76
Hypothyroidism or myxoedema (SPA correction)	Acute sinusitis	rs229540	G	T	22	37591290	0.107219	0.00970093	405357	122.157
Hypothyroidism or myxoedema (SPA correction)	Acute sinusitis	rs2412974	T	C	22	30539821	-0.0633975	0.00998182	405357	40.339
Hypothyroidism or myxoedema (SPA correction)	Acute sinusitis	rs2445610	G	A	8	128197088	-0.0786863	0.00991031	405357	63.0411
Hypothyroidism or myxoedema (SPA correction)	Acute sinusitis	rs2603139	C	T	3	108229990	0.0688239	0.0112882	405357	37.1731
Hypothyroidism or myxoedema (SPA correction)	Acute sinusitis	rs2745803	G	A	20	17859706	-0.0853448	0.0118413	405357	51.9464
Hypothyroidism or myxoedema (SPA correction)	Acute sinusitis	rs2855788	T	C	14	106136858	-0.0844994	0.0108749	405357	60.3749
Hypothyroidism or myxoedema (SPA correction)	Acute sinusitis	rs2856822	C	A	6	33047432	-0.168668	0.0103177	405357	267.239
Hypothyroidism or myxoedema (SPA correction)	Acute sinusitis	rs3087243	A	G	2	204738919	-0.178381	0.00961878	405357	343.92
Hypothyroidism or myxoedema (SPA correction)	Acute sinusitis	rs310746	T	C	3	12259616	-0.0888454	0.0155066	405357	32.8274
Hypothyroidism or myxoedema (SPA correction)	Acute sinusitis	rs34046593	A	G	4	26111593	0.0777702	0.0103359	405357	56.6148
Hypothyroidism or myxoedema (SPA correction)	Acute sinusitis	rs34591253	T	C	7	128722172	0.08718	0.0140351	405357	38.5836
Hypothyroidism or myxoedema (SPA correction)	Acute sinusitis	rs3775291	T	C	4	187004074	-0.0812519	0.0104662	405357	60.2683
Hypothyroidism or myxoedema (SPA correction)	Acute sinusitis	rs3778607	G	A	6	403799	0.0659816	0.00964276	405357	46.8212
Hypothyroidism or myxoedema (SPA correction)	Acute sinusitis	rs3784099	A	G	14	68749927	-0.0645643	0.0106739	405357	36.588
Hypothyroidism or myxoedema (SPA correction)	Acute sinusitis	rs3850765	C	T	10	124139910	0.0535465	0.00971641	405357	30.3704
Hypothyroidism or myxoedema (SPA correction)	Acute sinusitis	rs4366932	T	C	2	191592247	0.0569528	0.00977051	405357	33.9778
Hypothyroidism or myxoedema (SPA correction)	Acute sinusitis	rs4409785	C	T	11	95311422	0.148095	0.012715	405357	135.659
Hypothyroidism or myxoedema (SPA correction)	Acute sinusitis	rs4647214	AT	A	3	37041032	-0.0620303	0.0100389	405357	38.18
Hypothyroidism or myxoedema (SPA correction)	Acute sinusitis	rs4794063	T	C	17	45804494	0.0835834	0.0109561	405357	58.2007
Hypothyroidism or myxoedema (SPA correction)	Acute sinusitis	rs479777	C	T	11	64107477	-0.0626599	0.0101083	405357	38.4258
Hypothyroidism or myxoedema (SPA correction)	Acute sinusitis	rs4900395	C	T	14	98713919	0.0653521	0.00960375	405357	46.306
Hypothyroidism or myxoedema (SPA correction)	Acute sinusitis	rs534043	G	A	7	100312724	0.091905	0.014961	405357	37.7361
Hypothyroidism or myxoedema (SPA correction)	Acute sinusitis	rs5865	T	C	2	98373006	-0.0573734	0.0101728	405357	31.8083
Hypothyroidism or myxoedema (SPA correction)	Acute sinusitis	rs61653336	A	G	17	40297658	0.0868469	0.0128923	405357	45.3783
Hypothyroidism or myxoedema (SPA correction)	Acute sinusitis	rs61759532	T	C	17	7240391	0.0942042	0.0114211	405357	68.0338
Hypothyroidism or myxoedema (SPA correction)	Acute sinusitis	rs61776678	A	G	1	38377021	-0.0653002	0.0097309	405357	45.0322
Hypothyroidism or myxoedema (SPA correction)	Acute sinusitis	rs61778693	T	G	1	38651781	-0.0634826	0.0110998	405357	32.7099
Hypothyroidism or myxoedema (SPA correction)	Acute sinusitis	rs62261536	C	A	3	105500400	-0.0781426	0.0139732	405357	31.274
Hypothyroidism or myxoedema (SPA correction)	Acute sinusitis	rs62264484	G	T	3	119232989	0.0770408	0.0121484	405357	40.2164
Hypothyroidism or myxoedema (SPA correction)	Acute sinusitis	rs654537	A	G	6	90990050	0.131575	0.00981293	405357	179.783
Hypothyroidism or myxoedema (SPA correction)	Acute sinusitis	rs6833591	G	A	4	123546282	-0.0598418	0.0100884	405357	35.1856
Hypothyroidism or myxoedema (SPA correction)	Acute sinusitis	rs693939	T	C	18	23650082	-0.0608152	0.0106337	405357	32.7081
Hypothyroidism or myxoedema (SPA correction)	Acute sinusitis	rs7090530	A	C	10	6110875	0.0963482	0.00980518	405357	96.5553
Hypothyroidism or myxoedema (SPA correction)	Acute sinusitis	rs71387227	T	C	2	8477284	-0.0620244	0.0100571	405357	38.0347
Hypothyroidism or myxoedema (SPA correction)	Acute sinusitis	rs71508903	T	C	10	63779871	0.134568	0.0122203	405357	121.261
Hypothyroidism or myxoedema (SPA correction)	Acute sinusitis	rs74830391	T	C	7	37427289	0.109224	0.0156155	405357	48.9243
Hypothyroidism or myxoedema (SPA correction)	Acute sinusitis	rs7596240	G	A	2	242444173	0.0594458	0.0107682	405357	30.4759
Hypothyroidism or myxoedema (SPA correction)	Acute sinusitis	rs767593	T	G	22	41779971	-0.0747011	0.0115076	405357	42.139
Hypothyroidism or myxoedema (SPA correction)	Acute sinusitis	rs76930710	C	T	12	68434459	-0.143419	0.0245897	405357	34.0179
Hypothyroidism or myxoedema (SPA correction)	Acute sinusitis	rs7701443	G	A	5	142792650	-0.0538449	0.0097314	405357	30.6153
Hypothyroidism or myxoedema (SPA correction)	Acute sinusitis	rs7758816	C	T	6	112098896	-0.0568323	0.00959005	405357	35.1195
Hypothyroidism or myxoedema (SPA correction)	Acute sinusitis	rs78765971	G	GAC	1	108362169	0.249881	0.0168451	405357	220.049
Hypothyroidism or myxoedema (SPA correction)	Acute sinusitis	rs7931398	C	T	11	116879676	-0.0714883	0.010934	405357	42.7476
Hypothyroidism or myxoedema (SPA correction)	Acute sinusitis	rs7936397	A	G	11	577534	-0.0672439	0.0107629	405357	39.0344
Hypothyroidism or myxoedema (SPA correction)	Acute sinusitis	rs79490353	C	T	13	28623048	0.216687	0.0305217	405357	50.4021
Hypothyroidism or myxoedema (SPA correction)	Acute sinusitis	rs7955141	C	A	12	115073813	0.0573885	0.00967176	405357	35.2078
Hypothyroidism or myxoedema (SPA correction)	Acute sinusitis	rs8054578	G	A	16	79316815	-0.0678119	0.0115265	405357	34.6112
Hypothyroidism or myxoedema (SPA correction)	Acute sinusitis	rs853305	C	T	8	133931183	-0.0791632	0.0103009	405357	59.0604
Hypothyroidism or myxoedema (SPA correction)	Acute sinusitis	rs865332	A	G	5	156602286	0.0799905	0.0138811	405357	33.207
Hypothyroidism or myxoedema (SPA correction)	Acute sinusitis	rs911760	A	C	9	5438435	0.0886667	0.0124213	405357	50.955
Hypothyroidism or myxoedema (SPA correction)	Acute sinusitis	rs925489	T	C	9	100546600	0.225913	0.0101932	405357	491.203
Hypothyroidism or myxoedema (SPA correction)	Acute sinusitis	rs926103	C	T	1	156784982	-0.0711792	0.0101041	405357	49.6262
Hypothyroidism or myxoedema (SPA correction)	Acute sinusitis	rs9264277	C	T	6	31224667	-0.0875434	0.00995423	405357	77.3449
Hypothyroidism or myxoedema (SPA correction)	Acute sinusitis	rs9293291	A	G	5	71694837	0.0638572	0.0113005	405357	31.9319
Hypothyroidism or myxoedema (SPA correction)	Acute sinusitis	rs933243	A	C	6	167403873	-0.120245	0.0101552	405357	140.203
Hypothyroidism or myxoedema (SPA correction)	Acute sinusitis	rs9357119	T	G	6	31229747	-0.203066	0.0105933	405357	367.462
Hypothyroidism or myxoedema (SPA correction)	Acute sinusitis	rs9494389	C	T	6	136115507	0.0668163	0.0104282	405357	41.0531
Hypothyroidism or myxoedema (SPA correction)	Acute sinusitis	rs9497965	T	C	6	148521292	0.0807232	0.00975447	405357	68.484
Hypothyroidism or myxoedema (SPA correction)	Acute sinusitis	rs9511151	A	G	13	24786576	-0.117497	0.0101035	405357	135.241
Crohn's disease	Acute sinusitis	rs10758669	A	C	9	4981602	-0.14975	0.012299	51874	148.25
Crohn's disease	Acute sinusitis	rs10798069	T	G	1	186875459	-0.070387	0.0119822	51874	34.5074
Crohn's disease	Acute sinusitis	rs10800309	G	A	1	161472158	-0.0904086	0.0126389	51874	51.1683
Crohn's disease	Acute sinusitis	rs10878302	A	T	12	40669826	0.15677	0.023765	51874	43.5161
Crohn's disease	Acute sinusitis	rs10956252	G	C	8	126536137	0.118641	0.0123641	51874	92.0756
Crohn's disease	Acute sinusitis	rs10995271	C	G	10	64438486	-0.187653	0.012242	51874	234.967
Crohn's disease	Acute sinusitis	rs11117431	G	A	16	86015316	-0.14927	0.0164404	51874	82.4366
Crohn's disease	Acute sinusitis	rs11152949	G	A	6	106449085	0.133849	0.0128549	51874	108.416
Crohn's disease	Acute sinusitis	rs11159833	T	C	14	88476004	0.155227	0.0207601	51874	55.9082
Crohn's disease	Acute sinusitis	rs11167518	A	C	5	150258920	0.279727	0.0198222	51874	199.143
Crohn's disease	Acute sinusitis	rs11185982	C	T	10	82305627	-0.109139	0.0168972	51874	41.7187
Crohn's disease	Acute sinusitis	rs11236797	A	C	11	76299649	0.180737	0.0120572	51874	224.699
Crohn's disease	Acute sinusitis	rs11691685	G	A	2	145481827	-0.157687	0.0233162	51874	45.7379
Crohn's disease	Acute sinusitis	rs11713774	C	T	3	18765978	0.132662	0.0171654	51874	59.729
Crohn's disease	Acute sinusitis	rs11768997	T	G	7	50533716	0.226326	0.0208449	51874	117.888
Crohn's disease	Acute sinusitis	rs11793497	G	A	9	139271850	0.168922	0.0121801	51874	192.34
Crohn's disease	Acute sinusitis	rs12411259	A	G	1	172866210	0.134364	0.0137443	51874	95.5698
Crohn's disease	Acute sinusitis	rs1250573	A	G	10	81042475	-0.141693	0.0134477	51874	111.02
Crohn's disease	Acute sinusitis	rs1267501	C	T	6	14715257	0.0871787	0.0151984	51874	32.9022
Crohn's disease	Acute sinusitis	rs12694846	G	A	2	231148128	0.115366	0.0136242	51874	71.7024
Crohn's disease	Acute sinusitis	rs12796489	A	C	11	3059360	-0.79177	0.0526931	51874	225.783
Crohn's disease	Acute sinusitis	rs1292053	G	A	17	57963537	0.0911854	0.0118917	51874	58.798
Crohn's disease	Acute sinusitis	rs12949918	C	T	17	40526273	-0.104177	0.0123587	51874	71.0556
Crohn's disease	Acute sinusitis	rs1297258	T	C	21	16806709	-0.127246	0.0122169	51874	108.484
Crohn's disease	Acute sinusitis	rs13001325	T	C	2	102939036	-0.122687	0.0125708	51874	95.2514
Crohn's disease	Acute sinusitis	rs13407913	G	A	2	25097644	0.114508	0.0119519	51874	91.7905
Crohn's disease	Acute sinusitis	rs1363907	A	G	5	96252803	0.102575	0.0125984	51874	66.2906
Crohn's disease	Acute sinusitis	rs140143	T	G	22	30173109	-0.126945	0.013562	51874	87.6161
Crohn's disease	Acute sinusitis	rs1456896	T	C	7	50304461	0.0977081	0.0131392	51874	55.2998
Crohn's disease	Acute sinusitis	rs1517352	C	A	2	191931464	0.0800097	0.0124517	51874	41.2884
Crohn's disease	Acute sinusitis	rs1569328	T	C	14	75741751	-0.109215	0.0167191	51874	42.6716
Crohn's disease	Acute sinusitis	rs1646019	T	C	16	11359680	-0.111379	0.013383	51874	69.2627
Crohn's disease	Acute sinusitis	rs17129991	T	C	1	67862986	-0.284461	0.0450901	51874	39.8
Crohn's disease	Acute sinusitis	rs17293632	T	C	15	67442596	0.128384	0.0139602	51874	84.5743
Crohn's disease	Acute sinusitis	rs17388425	G	C	5	158824174	-0.157253	0.0172142	51874	83.4496
Crohn's disease	Acute sinusitis	rs17391694	T	C	1	78623626	-0.119051	0.0199954	51874	35.4492
Crohn's disease	Acute sinusitis	rs17622378	G	A	5	131778452	0.190197	0.0120781	51874	247.976
Crohn's disease	Acute sinusitis	rs17694108	A	G	19	33731551	0.0795895	0.0134523	51874	35.0041
Crohn's disease	Acute sinusitis	rs181826	A	C	5	141526057	0.0995948	0.0127047	51874	61.4532
Crohn's disease	Acute sinusitis	rs1847472	A	C	6	90973159	-0.0853854	0.0132299	51874	41.6538
Crohn's disease	Acute sinusitis	rs2024092	A	G	19	1124031	0.147664	0.0143378	51874	106.068
Crohn's disease	Acute sinusitis	rs212388	T	C	6	159490436	-0.102377	0.0124319	51874	67.8156
Crohn's disease	Acute sinusitis	rs2153283	A	C	10	59972299	-0.108804	0.0155227	51874	49.131
Crohn's disease	Acute sinusitis	rs2227551	T	G	10	75669190	0.0994456	0.0137489	51874	52.3161
Crohn's disease	Acute sinusitis	rs2270395	T	C	16	50846832	0.124328	0.0144786	51874	73.7369
Crohn's disease	Acute sinusitis	rs2284553	G	A	21	34776695	0.103192	0.0123247	51874	70.1034
Crohn's disease	Acute sinusitis	rs2395022	C	A	7	98750379	-0.177152	0.0281553	51874	39.5888
Crohn's disease	Acute sinusitis	rs2413583	T	C	22	39659773	-0.210407	0.0168361	51874	156.184
Crohn's disease	Acute sinusitis	rs2538470	G	A	7	148220448	-0.0749643	0.0122847	51874	37.2374
Crohn's disease	Acute sinusitis	rs259964	G	A	20	57824309	-0.0713342	0.0119064	51874	35.8951
Crohn's disease	Acute sinusitis	rs2641348	G	A	1	120437884	-0.121336	0.0198422	51874	37.3938
Crohn's disease	Acute sinusitis	rs26528	C	T	16	28517709	0.119845	0.0122466	51874	95.7654
Crohn's disease	Acute sinusitis	rs2847293	T	A	18	12782448	-0.166911	0.0158476	51874	110.928
Crohn's disease	Acute sinusitis	rs28999107	T	G	12	6493100	0.0856594	0.0126539	51874	45.8249
Crohn's disease	Acute sinusitis	rs2974935	T	G	1	155181843	0.0755507	0.0121937	51874	38.3889
Crohn's disease	Acute sinusitis	rs3024505	A	G	1	206939904	0.165311	0.0159634	51874	107.239
Crohn's disease	Acute sinusitis	rs303429	T	C	10	30708441	0.0762756	0.0124275	51874	37.6707
Crohn's disease	Acute sinusitis	rs3197999	A	G	3	49721532	0.155114	0.0128775	51874	145.09
Crohn's disease	Acute sinusitis	rs34592089	A	G	4	102926923	0.199406	0.0249741	51874	63.7524
Crohn's disease	Acute sinusitis	rs34779708	G	T	10	35466185	0.134457	0.0123872	51874	117.82
Crohn's disease	Acute sinusitis	rs34787213	T	C	11	60799046	-0.14973	0.0183059	51874	66.9014
Crohn's disease	Acute sinusitis	rs34804116	A	C	5	72539850	-0.0939086	0.0126747	51874	54.8953
Crohn's disease	Acute sinusitis	rs35164067	A	G	19	10525181	-0.143373	0.015563	51874	84.8688
Crohn's disease	Acute sinusitis	rs35320439	C	T	2	242737341	0.0840555	0.0137546	51874	37.3453
Crohn's disease	Acute sinusitis	rs35730213	C	G	1	200874229	-0.151105	0.0138184	51874	119.575
Crohn's disease	Acute sinusitis	rs36016881	G	A	1	8051241	-0.108961	0.0170379	51874	40.8987
Crohn's disease	Acute sinusitis	rs3776414	G	T	5	10689562	0.0888353	0.012297	51874	52.1883
Crohn's disease	Acute sinusitis	rs3801810	A	G	7	26892531	0.105079	0.01402	51874	56.1741
Crohn's disease	Acute sinusitis	rs3853824	C	T	17	54880993	0.0813612	0.0126283	51874	41.5093
Crohn's disease	Acute sinusitis	rs438475	A	G	6	32186245	0.159076	0.0172814	51874	84.7328
Crohn's disease	Acute sinusitis	rs4703855	T	C	5	71693899	-0.073261	0.0132248	51874	30.6879
Crohn's disease	Acute sinusitis	rs516246	T	C	19	49206172	0.114576	0.0123121	51874	86.601
Crohn's disease	Acute sinusitis	rs559928	C	T	11	64150370	0.099124	0.0158237	51874	39.2411
Crohn's disease	Acute sinusitis	rs56163845	G	A	5	173373948	-0.091908	0.0134853	51874	46.45
Crohn's disease	Acute sinusitis	rs6062496	A	G	20	62329099	0.120078	0.0124099	51874	93.6247
Crohn's disease	Acute sinusitis	rs6074022	T	C	20	44740196	-0.0963211	0.0137745	51874	48.898
Crohn's disease	Acute sinusitis	rs6111031	T	C	20	1682037	-0.282366	0.018121	51874	242.807
Crohn's disease	Acute sinusitis	rs61839660	T	C	10	6094697	0.148159	0.0203346	51874	53.0866
Crohn's disease	Acute sinusitis	rs640466	C	T	19	34670725	-0.0758092	0.0124963	51874	36.8028
Crohn's disease	Acute sinusitis	rs6456426	A	C	6	21438889	-0.0991795	0.0119962	51874	68.3528
Crohn's disease	Acute sinusitis	rs6500315	G	A	16	50508101	0.145539	0.0146056	51874	99.2933
Crohn's disease	Acute sinusitis	rs6561151	A	G	13	44484706	0.147148	0.0142318	51874	106.903
Crohn's disease	Acute sinusitis	rs6651252	C	T	8	129567181	-0.149029	0.0183017	51874	66.3069
Crohn's disease	Acute sinusitis	rs6679677	A	C	1	114303808	-0.185152	0.0220556	51874	70.4724
Crohn's disease	Acute sinusitis	rs6702421	T	C	1	197559324	0.110194	0.0141395	51874	60.7362
Crohn's disease	Acute sinusitis	rs6738394	A	G	2	219110625	0.0777406	0.011991	51874	42.0325
Crohn's disease	Acute sinusitis	rs6738490	C	T	2	234161583	0.226164	0.0120892	51874	349.987
Crohn's disease	Acute sinusitis	rs6740462	A	C	2	65667272	0.099737	0.0141387	51874	49.7615
Crohn's disease	Acute sinusitis	rs6827756	C	T	4	123184411	-0.0789645	0.0125632	51874	39.506
Crohn's disease	Acute sinusitis	rs6908425	C	T	6	20728731	0.103988	0.0150464	51874	47.7641
Crohn's disease	Acute sinusitis	rs7015630	C	T	8	90875918	-0.0842498	0.0137523	51874	37.5307
Crohn's disease	Acute sinusitis	rs7085798	A	C	10	101288347	-0.174348	0.0120372	51874	209.789
Crohn's disease	Acute sinusitis	rs71624119	A	G	5	55440730	-0.0923221	0.0149485	51874	38.1431
Crohn's disease	Acute sinusitis	rs7194886	T	C	16	50725193	-0.226986	0.0121749	51874	347.59
Crohn's disease	Acute sinusitis	rs7236492	T	C	18	77220616	-0.0996611	0.017342	51874	33.0258
Crohn's disease	Acute sinusitis	rs72727394	T	C	15	38847022	0.103233	0.0149661	51874	47.5795
Crohn's disease	Acute sinusitis	rs727563	T	C	22	41867377	-0.0921252	0.014461	51874	40.5845
Crohn's disease	Acute sinusitis	rs7438704	G	A	4	48363245	0.0839019	0.0126601	51874	43.9207
Crohn's disease	Acute sinusitis	rs7517847	G	T	1	67681669	-0.335814	0.0124758	51874	724.537
Crohn's disease	Acute sinusitis	rs7608910	G	A	2	61204856	0.120609	0.0121405	51874	98.693
Crohn's disease	Acute sinusitis	rs76906269	G	A	12	40607709	0.394341	0.0370279	51874	113.419
Crohn's disease	Acute sinusitis	rs7711427	C	A	5	40417841	0.24803	0.0124713	51874	395.535
Crohn's disease	Acute sinusitis	rs7773324	A	G	6	382559	0.078744	0.012909	51874	37.2091
Crohn's disease	Acute sinusitis	rs7786444	T	C	7	28154384	0.112085	0.0183382	51874	37.3578
Crohn's disease	Acute sinusitis	rs77981966	T	C	2	43777964	0.182656	0.0222451	51874	67.4216
Crohn's disease	Acute sinusitis	rs780094	C	T	2	27741237	-0.116483	0.0120611	51874	93.272
Crohn's disease	Acute sinusitis	rs7848647	C	T	9	117569046	0.141308	0.0129961	51874	118.224
Crohn's disease	Acute sinusitis	rs7969592	G	A	12	68579649	-0.0731898	0.011991	51874	37.2555
Crohn's disease	Acute sinusitis	rs79980175	C	A	5	40530242	-0.134258	0.0182147	51874	54.3296
Crohn's disease	Acute sinusitis	rs915286	A	G	13	40695992	0.066645	0.0119709	51874	30.9943
Crohn's disease	Acute sinusitis	rs9264942	C	T	6	31274380	0.150794	0.0128298	51874	138.143
Crohn's disease	Acute sinusitis	rs9457247	T	C	6	167392174	0.123663	0.0124045	51874	99.385
Crohn's disease	Acute sinusitis	rs9491892	G	T	6	128280358	0.137869	0.0163762	51874	70.8773
Crohn's disease	Acute sinusitis	rs9494844	A	C	6	137983469	-0.088944	0.0142376	51874	39.0265
Crohn's disease	Acute sinusitis	rs9554587	G	A	13	100040654	-0.0951561	0.0146501	51874	42.1883
Crohn's disease	Acute sinusitis	rs9594766	A	G	13	43040043	-0.0735547	0.0121434	51874	36.6894
Crohn's disease	Acute sinusitis	rs9889296	A	G	17	32570547	-0.143097	0.0137815	51874	107.812
Multiple sclerosis	IL10	rs10797431	T	G	1	2501222	0.172161	0.0269989	15283	40.6609
Multiple sclerosis	IL10	rs1800693	C	T	12	6440009	-0.153794	0.0252103	15283	37.2154
Multiple sclerosis	IL10	rs1891621	G	A	10	31390127	0.141813	0.0255751	15283	30.7466
Multiple sclerosis	IL10	rs2182410	C	T	10	6122669	-0.178246	0.0262643	15283	46.0583
Multiple sclerosis	IL10	rs2300747	G	A	1	117104215	0.292332	0.0414406	15283	49.7623
Multiple sclerosis	IL10	rs2681424	C	T	3	121769522	0.154189	0.0252049	15283	37.4228
Multiple sclerosis	IL10	rs2812197	T	C	13	50817826	0.148801	0.0259613	15283	32.8518
Multiple sclerosis	IL10	rs2836425	T	C	21	39838825	-0.198692	0.0357948	15283	30.8121
Multiple sclerosis	IL10	rs3104373	C	T	6	32600375	1.06477	0.0325572	15283	1069.59
Multiple sclerosis	IL10	rs34286592	T	C	16	29820480	-0.190516	0.0348499	15283	29.8855
Multiple sclerosis	IL10	rs34768512	A	G	6	31283700	0.319284	0.0383955	15283	69.1502
Multiple sclerosis	IL10	rs4364506	A	G	6	130389940	0.171992	0.0292415	15283	34.5953
Multiple sclerosis	IL10	rs4925166	G	T	17	18210810	-0.159449	0.0267995	15283	35.3989
Multiple sclerosis	IL10	rs6498168	G	T	16	11235130	0.205032	0.0258145	15283	63.0835
Multiple sclerosis	IL10	rs6689470	A	G	1	92951210	-0.214717	0.0343181	15283	39.1459
Multiple sclerosis	IL10	rs6859219	A	C	5	55438580	0.180255	0.0312555	15283	33.26
Multiple sclerosis	IL10	rs75057504	C	T	6	32209943	0.511711	0.0567847	15283	81.2058
Multiple sclerosis	IL10	rs7535818	A	G	1	192545099	-0.270772	0.0339461	15283	63.625
Multiple sclerosis	IL10	rs9264277	C	T	6	31224667	0.292399	0.0277178	15283	111.284
Multiple sclerosis	IL10	rs9277654	G	T	6	33083936	0.236216	0.0339235	15283	48.4861
Multiple sclerosis	IL10	rs9378141	C	A	6	29938368	0.367939	0.0299702	15283	150.721
Rheumatoid arthritis	IL10	rs10435844	T	G	9	123668199	-0.0784	0.0121	58284	41.9818
Rheumatoid arthritis	IL10	rs10911902	T	C	1	186632317	-0.0847	0.0152	58284	31.0513
Rheumatoid arthritis	IL10	rs11123811	C	T	2	100760172	-0.0995	0.0114	58284	76.1792
Rheumatoid arthritis	IL10	rs112733823	T	C	6	30775277	0.191	0.0188	58284	103.217
Rheumatoid arthritis	IL10	rs114508013	A	G	6	31868765	0.488	0.0441	58284	122.451
Rheumatoid arthritis	IL10	rs115521560	C	A	6	32019382	0.7878	0.0364	58284	468.413
Rheumatoid arthritis	IL10	rs11574914	A	G	9	34710338	0.1153	0.0149	58284	59.8806
Rheumatoid arthritis	IL10	rs117026326	T	C	7	74126034	0.381	0.0424	58284	80.7455
Rheumatoid arthritis	IL10	rs11754264	C	T	6	29931663	-0.1359	0.0193	58284	49.582
Rheumatoid arthritis	IL10	rs11889341	T	C	2	191943742	0.1466	0.0129	58284	129.148
Rheumatoid arthritis	IL10	rs12126142	A	G	1	154425456	-0.0751	0.0116	58284	41.9145
Rheumatoid arthritis	IL10	rs1234313	G	A	1	173166247	0.0797	0.0133	58284	35.9098
Rheumatoid arthritis	IL10	rs12466919	T	C	2	61092858	0.1025	0.0152	58284	45.4737
Rheumatoid arthritis	IL10	rs12530098	T	C	6	14107197	0.1382	0.0204	58284	45.894
Rheumatoid arthritis	IL10	rs12918327	T	C	16	30626616	0.0867	0.0157	58284	30.4957
Rheumatoid arthritis	IL10	rs13103285	T	C	4	10726520	0.0989	0.0131	58284	56.9967
Rheumatoid arthritis	IL10	rs1355208	G	A	2	30445322	0.0818	0.0119	58284	47.2512
Rheumatoid arthritis	IL10	rs139395255	G	A	6	31449736	0.3833	0.0235	58284	266.037
Rheumatoid arthritis	IL10	rs146305655	A	G	6	32268953	-0.4379	0.0452	58284	93.8584
Rheumatoid arthritis	IL10	rs1538981	T	C	10	31411355	0.0671	0.0114	58284	34.6446
Rheumatoid arthritis	IL10	rs1571878	T	C	6	167540842	-0.1539	0.0116	58284	176.02
Rheumatoid arthritis	IL10	rs1595260	T	A	14	69267695	0.0845	0.0126	58284	44.9751
Rheumatoid arthritis	IL10	rs1611236	A	G	6	29748690	-0.1165	0.0131	58284	79.0878
Rheumatoid arthritis	IL10	rs1858037	A	T	2	65598300	-0.1012	0.0131	58284	59.6786
Rheumatoid arthritis	IL10	rs1883832	C	T	20	44746982	0.1052	0.0127	58284	68.6158
Rheumatoid arthritis	IL10	rs1893592	C	A	21	43855067	-0.0976	0.0132	58284	54.6703
Rheumatoid arthritis	IL10	rs1950897	T	C	14	68760141	0.1069	0.0144	58284	55.11
Rheumatoid arthritis	IL10	rs2069235	A	G	22	39747780	0.1296	0.014	58284	85.6947
Rheumatoid arthritis	IL10	rs2073609	C	T	21	45707976	0.1029	0.0182	58284	31.966
Rheumatoid arthritis	IL10	rs2076616	G	A	1	17412501	-0.0885	0.0135	58284	42.9753
Rheumatoid arthritis	IL10	rs212389	A	G	6	159489791	0.1058	0.0147	58284	51.8008
Rheumatoid arthritis	IL10	rs2233424	T	C	6	44233921	0.1964	0.0187	58284	110.306
Rheumatoid arthritis	IL10	rs2258734	A	G	1	2483961	-0.0921	0.0123	58284	56.0672
Rheumatoid arthritis	IL10	rs2275806	A	G	10	8095340	-0.0725	0.0122	58284	35.3148
Rheumatoid arthritis	IL10	rs2301888	A	G	1	17672730	-0.1282	0.0121	58284	112.255
Rheumatoid arthritis	IL10	rs244685	G	T	5	133423890	-0.089	0.0144	58284	38.1993
Rheumatoid arthritis	IL10	rs28411352	T	C	1	38278579	0.0914	0.0136	58284	45.1663
Rheumatoid arthritis	IL10	rs2841275	C	A	14	105388182	0.1617	0.0179	58284	81.6045
Rheumatoid arthritis	IL10	rs28421442	A	T	2	74219615	-0.1234	0.0214	58284	33.2509
Rheumatoid arthritis	IL10	rs2847297	G	A	18	12797694	0.0903	0.0119	58284	57.5813
Rheumatoid arthritis	IL10	rs2918392	C	T	5	10704797	0.0668	0.0122	58284	29.9801
Rheumatoid arthritis	IL10	rs3025669	G	C	6	29506431	-0.2534	0.0222	58284	130.289
Rheumatoid arthritis	IL10	rs3087243	A	G	2	204738919	-0.1261	0.0124	58284	103.416
Rheumatoid arthritis	IL10	rs34046593	A	G	4	26111593	0.1422	0.017	58284	69.9683
Rheumatoid arthritis	IL10	rs34502849	A	G	11	72411787	-0.0851	0.014	58284	36.949
Rheumatoid arthritis	IL10	rs3757387	C	T	7	128576086	0.1236	0.0137	58284	81.3946
Rheumatoid arthritis	IL10	rs3761959	T	C	1	157669278	0.0744	0.0115	58284	41.8553
Rheumatoid arthritis	IL10	rs3806624	G	A	3	27764623	0.0863	0.0131	58284	43.3989
Rheumatoid arthritis	IL10	rs41316148	C	T	6	31976752	-0.6134	0.0876	58284	49.032
Rheumatoid arthritis	IL10	rs42034	G	A	7	92239144	0.0871	0.0153	58284	32.4081
Rheumatoid arthritis	IL10	rs4409785	C	T	11	95311422	0.0982	0.017	58284	33.3676
Rheumatoid arthritis	IL10	rs4602367	G	A	3	17053499	0.075	0.0117	58284	41.0914
Rheumatoid arthritis	IL10	rs4622308	T	C	12	56469185	0.0878	0.0125	58284	49.3366
Rheumatoid arthritis	IL10	rs4717901	C	A	7	74016979	0.249	0.0349	58284	50.9035
Rheumatoid arthritis	IL10	rs4795400	T	C	17	38067020	0.0743	0.012	58284	38.3367
Rheumatoid arthritis	IL10	rs4963581	A	G	12	24813281	0.0856	0.0156	58284	30.1091
Rheumatoid arthritis	IL10	rs5020946	T	G	6	32450089	0.6519	0.0169	58284	1487.95
Rheumatoid arthritis	IL10	rs502919	C	T	10	6517167	0.0829	0.0134	58284	38.2736
Rheumatoid arthritis	IL10	rs5754104	A	G	22	21916361	0.0891	0.0139	58284	41.089
Rheumatoid arthritis	IL10	rs6011186	T	C	20	62484008	-0.1074	0.0171	58284	39.4472
Rheumatoid arthritis	IL10	rs61828284	T	C	1	173299743	-0.2018	0.0348	58284	33.6267
Rheumatoid arthritis	IL10	rs62422878	T	C	6	106676470	0.1037	0.0176	58284	34.7162
Rheumatoid arthritis	IL10	rs6421571	C	T	11	118743772	0.134	0.0178	58284	56.6721
Rheumatoid arthritis	IL10	rs6479800	C	G	10	64036881	0.1202	0.0181	58284	44.1013
Rheumatoid arthritis	IL10	rs660442	A	G	11	64042997	-0.1067	0.0175	58284	37.1752
Rheumatoid arthritis	IL10	rs6679677	A	C	1	114303808	0.591	0.023	58284	660.267
Rheumatoid arthritis	IL10	rs7097397	A	G	10	50025396	-0.0847	0.012	58284	49.8201
Rheumatoid arthritis	IL10	rs7105899	A	G	11	128494441	-0.0797	0.0128	58284	38.7701
Rheumatoid arthritis	IL10	rs71508903	T	C	10	63779871	0.1487	0.0143	58284	108.131
Rheumatoid arthritis	IL10	rs71565312	A	G	6	32179319	0.699	0.0402	58284	302.345
Rheumatoid arthritis	IL10	rs7170107	T	C	15	70010647	0.1366	0.0158	58284	74.7459
Rheumatoid arthritis	IL10	rs7206670	T	G	16	11833886	0.0701	0.0119	58284	34.701
Rheumatoid arthritis	IL10	rs740122	A	G	7	28166442	-0.0782	0.0134	58284	34.0568
Rheumatoid arthritis	IL10	rs76153210	T	C	6	44284508	0.1597	0.0205	58284	60.6879
Rheumatoid arthritis	IL10	rs7731626	A	G	5	55444683	-0.1956	0.0184	58284	113.006
Rheumatoid arthritis	IL10	rs7749323	A	G	6	138230389	0.2835	0.0253	58284	125.564
Rheumatoid arthritis	IL10	rs8032939	C	T	15	38834033	0.1244	0.0123	58284	102.289
Rheumatoid arthritis	IL10	rs8126756	C	T	21	34775444	-0.0823	0.0137	58284	36.0876
Rheumatoid arthritis	IL10	rs9271365	G	T	6	32586794	0.4888	0.0128	58284	1458.29
Rheumatoid arthritis	IL10	rs9405192	A	G	6	382537	-0.089	0.0137	58284	42.2026
Rheumatoid arthritis	IL10	rs9532434	C	T	13	40355913	0.114	0.0126	58284	81.8594
Rheumatoid arthritis	IL10	rs9693589	A	G	8	11348961	0.1127	0.0128	58284	77.5225
Rheumatoid arthritis	IL10	rs9927316	G	C	16	86016401	0.0906	0.0136	58284	44.3791
Rheumatoid arthritis	IL10	rs9943599	T	C	11	9752741	0.083	0.0131	58284	40.1433
Hypothyroidism or myxoedema	IL10	rs10036386	T	C	5	76543603	0.0739906	0.009856	405357	56.3575
Hypothyroidism or myxoedema	IL10	rs10195033	C	T	2	62541900	0.0540135	0.00982302	405357	30.2353
Hypothyroidism or myxoedema	IL10	rs10277273	G	T	7	4785129	-0.0583896	0.00979372	405357	35.5448
Hypothyroidism or myxoedema	IL10	rs1032129	C	A	8	119951900	-0.0643562	0.0100279	405357	41.1871
Hypothyroidism or myxoedema	IL10	rs10424978	A	C	19	4837557	-0.0850925	0.00988975	405357	74.0307
Hypothyroidism or myxoedema	IL10	rs10742340	C	T	11	35317712	0.0873789	0.00988466	405357	78.1429
Hypothyroidism or myxoedema	IL10	rs10761620	G	A	10	64057202	-0.0755878	0.00967356	405357	61.0563
Hypothyroidism or myxoedema	IL10	rs10786556	T	C	10	101278324	-0.0617916	0.0095768	405357	41.6311
Hypothyroidism or myxoedema	IL10	rs1079418	G	A	6	166047034	-0.0667939	0.0104001	405357	41.2476
Hypothyroidism or myxoedema	IL10	rs1088898	T	G	17	8876505	0.0688453	0.011403	405357	36.4511
Hypothyroidism or myxoedema	IL10	rs10917477	G	A	1	19861106	0.0612106	0.00960217	405357	40.6363
Hypothyroidism or myxoedema	IL10	rs11052877	G	A	12	9905690	-0.116997	0.00993308	405357	138.734
Hypothyroidism or myxoedema	IL10	rs11081537	G	A	18	77180382	0.0640103	0.0103628	405357	38.1545
Hypothyroidism or myxoedema	IL10	rs1110261	A	G	3	5019936	0.0796826	0.0120543	405357	43.6961
Hypothyroidism or myxoedema	IL10	rs113473633	G	A	4	103449131	-0.185345	0.0310709	405357	35.5839
Hypothyroidism or myxoedema	IL10	rs11631591	C	T	15	38850262	0.0941459	0.010986	405357	73.4385
Hypothyroidism or myxoedema	IL10	rs11675342	T	C	2	1407628	0.103373	0.00969604	405357	113.665
Hypothyroidism or myxoedema	IL10	rs11711810	C	T	3	39353011	0.101809	0.0144715	405357	49.4932
Hypothyroidism or myxoedema	IL10	rs11783023	T	C	8	141639262	-0.0625433	0.0106704	405357	34.3558
Hypothyroidism or myxoedema	IL10	rs12117927	A	C	1	236629134	0.062462	0.00980808	405357	40.5568
Hypothyroidism or myxoedema	IL10	rs1214598	A	G	1	167426424	0.062852	0.00983018	405357	40.8804
Hypothyroidism or myxoedema	IL10	rs12429568	G	A	13	99985898	-0.0689613	0.0118796	405357	33.6982
Hypothyroidism or myxoedema	IL10	rs12482947	C	T	21	43852037	0.0550676	0.00982737	405357	31.3991
Hypothyroidism or myxoedema	IL10	rs12582330	T	G	12	103892941	-0.084839	0.0107976	405357	61.7357
Hypothyroidism or myxoedema	IL10	rs12634152	T	C	3	188121019	-0.131811	0.00963582	405357	187.122
Hypothyroidism or myxoedema	IL10	rs12697352	A	G	5	35837234	-0.069817	0.0101015	405357	47.7695
Hypothyroidism or myxoedema	IL10	rs12973608	C	A	19	18398030	0.0772998	0.00994484	405357	60.4173
Hypothyroidism or myxoedema	IL10	rs12980063	G	A	19	50196992	-0.073106	0.00983268	405357	55.2793
Hypothyroidism or myxoedema	IL10	rs13052015	C	T	21	34843793	0.0569483	0.0103997	405357	29.9861
Hypothyroidism or myxoedema	IL10	rs13090803	T	G	3	105934953	0.106428	0.0117987	405357	81.3661
Hypothyroidism or myxoedema	IL10	rs1317840	C	A	6	43806921	0.0609	0.0096534	405357	39.7992
Hypothyroidism or myxoedema	IL10	rs13430684	G	A	2	55869844	0.12544	0.0210969	405357	35.3537
Hypothyroidism or myxoedema	IL10	rs142997491	G	A	16	50729820	0.280419	0.043944	405357	40.7207
Hypothyroidism or myxoedema	IL10	rs143627643	TA	T	10	89810988	0.0605105	0.0102988	405357	34.5214
Hypothyroidism or myxoedema	IL10	rs144309607	T	C	19	10492274	-0.147999	0.0229452	405357	41.6039
Hypothyroidism or myxoedema	IL10	rs151233	T	C	16	28506428	0.0787706	0.0142541	405357	30.5386
Hypothyroidism or myxoedema	IL10	rs1534430	T	C	2	12644736	-0.0901774	0.00983865	405357	84.0087
Hypothyroidism or myxoedema	IL10	rs1607120	A	G	8	129546233	-0.0917922	0.0152143	405357	36.4005
Hypothyroidism or myxoedema	IL10	rs174538	A	G	11	61560081	-0.0698651	0.0102686	405357	46.2912
Hypothyroidism or myxoedema	IL10	rs1790963	A	C	18	67519204	-0.0604835	0.00959757	405357	39.7147
Hypothyroidism or myxoedema	IL10	rs1991797	T	G	5	102622453	-0.0748882	0.0102003	405357	53.9015
Hypothyroidism or myxoedema	IL10	rs200698498	A	C	1	200805209	0.0935359	0.0154434	405357	36.6835
Hypothyroidism or myxoedema	IL10	rs2111485	G	A	2	163110536	0.0771109	0.00979194	405357	62.0146
Hypothyroidism or myxoedema	IL10	rs2123340	A	G	9	21589041	-0.0771595	0.0100716	405357	58.6924
Hypothyroidism or myxoedema	IL10	rs2223385	A	G	6	135435171	0.0711175	0.0112938	405357	39.6527
Hypothyroidism or myxoedema	IL10	rs2234167	A	G	1	2494330	0.0824115	0.0141086	405357	34.1199
Hypothyroidism or myxoedema	IL10	rs2240803	A	G	6	30920957	-0.111512	0.013073	405357	72.76
Hypothyroidism or myxoedema	IL10	rs229540	G	T	22	37591290	0.107219	0.00970093	405357	122.157
Hypothyroidism or myxoedema	IL10	rs2412974	T	C	22	30539821	-0.0633975	0.00998182	405357	40.339
Hypothyroidism or myxoedema	IL10	rs2445610	G	A	8	128197088	-0.0786863	0.00991031	405357	63.0411
Hypothyroidism or myxoedema	IL10	rs244672	T	C	5	133419283	-0.114196	0.0145978	405357	61.1966
Hypothyroidism or myxoedema	IL10	rs2603139	C	T	3	108229990	0.0688239	0.0112882	405357	37.1731
Hypothyroidism or myxoedema	IL10	rs2745803	G	A	20	17859706	-0.0853448	0.0118413	405357	51.9464
Hypothyroidism or myxoedema	IL10	rs2855788	T	C	14	106136858	-0.0844994	0.0108749	405357	60.3749
Hypothyroidism or myxoedema	IL10	rs2856822	C	A	6	33047432	-0.168668	0.0103177	405357	267.239
Hypothyroidism or myxoedema	IL10	rs28787299	A	G	6	32618811	0.159059	0.0106832	405357	221.673
Hypothyroidism or myxoedema	IL10	rs3087243	A	G	2	204738919	-0.178381	0.00961878	405357	343.92
Hypothyroidism or myxoedema	IL10	rs310746	T	C	3	12259616	-0.0888454	0.0155066	405357	32.8274
Hypothyroidism or myxoedema	IL10	rs3184504	C	T	12	111884608	-0.218146	0.00958413	405357	518.071
Hypothyroidism or myxoedema	IL10	rs34046593	A	G	4	26111593	0.0777702	0.0103359	405357	56.6148
Hypothyroidism or myxoedema	IL10	rs34334084	AT	A	4	149658569	-0.138982	0.0119069	405357	136.245
Hypothyroidism or myxoedema	IL10	rs34591253	T	C	7	128721877	0.08718	0.0140351	405357	38.5836
Hypothyroidism or myxoedema	IL10	rs3775291	T	C	4	187004074	-0.0812519	0.0104662	405357	60.2683
Hypothyroidism or myxoedema	IL10	rs3778607	G	A	6	403799	0.0659816	0.00964276	405357	46.8212
Hypothyroidism or myxoedema	IL10	rs3784099	A	G	14	68749927	-0.0645643	0.0106739	405357	36.588
Hypothyroidism or myxoedema	IL10	rs3850765	C	T	10	124139910	0.0535465	0.00971641	405357	30.3704
Hypothyroidism or myxoedema	IL10	rs4366932	T	C	2	191592247	0.0569528	0.00977051	405357	33.9778
Hypothyroidism or myxoedema	IL10	rs4409785	C	T	11	95311422	0.148095	0.012715	405357	135.659
Hypothyroidism or myxoedema	IL10	rs4647214	AT	A	3	37041032	-0.0620303	0.0100389	405357	38.18
Hypothyroidism or myxoedema	IL10	rs4794063	T	C	17	45804494	0.0835834	0.0109561	405357	58.2007
Hypothyroidism or myxoedema	IL10	rs479777	C	T	11	64107477	-0.0626599	0.0101083	405357	38.4258
Hypothyroidism or myxoedema	IL10	rs4900395	C	T	14	98713919	0.0653521	0.00960375	405357	46.306
Hypothyroidism or myxoedema	IL10	rs534043	G	A	7	100312724	0.091905	0.014961	405357	37.7361
Hypothyroidism or myxoedema	IL10	rs5865	T	C	2	98373006	-0.0573734	0.0101728	405357	31.8083
Hypothyroidism or myxoedema	IL10	rs61653336	A	G	17	40296923	0.0868469	0.0128923	405357	45.3783
Hypothyroidism or myxoedema	IL10	rs61759532	T	C	17	7240391	0.0942042	0.0114211	405357	68.0338
Hypothyroidism or myxoedema	IL10	rs61776678	A	G	1	38377021	-0.0653002	0.0097309	405357	45.0322
Hypothyroidism or myxoedema	IL10	rs61778693	T	G	1	38651781	-0.0634826	0.0110998	405357	32.7099
Hypothyroidism or myxoedema	IL10	rs62261536	C	A	3	105500400	-0.0781426	0.0139732	405357	31.274
Hypothyroidism or myxoedema	IL10	rs62264484	G	T	3	119232989	0.0770408	0.0121484	405357	40.2164
Hypothyroidism or myxoedema	IL10	rs654537	A	G	6	90990050	0.131575	0.00981293	405357	179.783
Hypothyroidism or myxoedema	IL10	rs6679677	A	C	1	114303808	0.416884	0.0157654	405357	699.231
Hypothyroidism or myxoedema	IL10	rs6833591	G	A	4	123546282	-0.0598418	0.0100884	405357	35.1856
Hypothyroidism or myxoedema	IL10	rs693939	T	C	18	23650082	-0.0608152	0.0106337	405357	32.7081
Hypothyroidism or myxoedema	IL10	rs7090530	A	C	10	6110875	0.0963482	0.00980518	405357	96.5553
Hypothyroidism or myxoedema	IL10	rs71387227	T	C	2	8461377	-0.0620244	0.0100571	405357	38.0347
Hypothyroidism or myxoedema	IL10	rs71508903	T	C	10	63779871	0.134568	0.0122203	405357	121.261
Hypothyroidism or myxoedema	IL10	rs74830391	T	C	7	37427289	0.109224	0.0156155	405357	48.9243
Hypothyroidism or myxoedema	IL10	rs7596240	G	A	2	242444173	0.0594458	0.0107682	405357	30.4759
Hypothyroidism or myxoedema	IL10	rs767593	T	G	22	41779971	-0.0747011	0.0115076	405357	42.139
Hypothyroidism or myxoedema	IL10	rs76930710	C	T	12	68434459	-0.143419	0.0245897	405357	34.0179
Hypothyroidism or myxoedema	IL10	rs7701443	G	A	5	142792650	-0.0538449	0.0097314	405357	30.6153
Hypothyroidism or myxoedema	IL10	rs7758816	C	T	6	112098896	-0.0568323	0.00959005	405357	35.1195
Hypothyroidism or myxoedema	IL10	rs7931398	C	T	11	116879676	-0.0714883	0.010934	405357	42.7476
Hypothyroidism or myxoedema	IL10	rs7936397	A	G	11	577534	-0.0672439	0.0107629	405357	39.0344
Hypothyroidism or myxoedema	IL10	rs79490353	C	T	13	28623048	0.216687	0.0305217	405357	50.4021
Hypothyroidism or myxoedema	IL10	rs7955141	C	A	12	115073813	0.0573885	0.00967176	405357	35.2078
Hypothyroidism or myxoedema	IL10	rs7971751	C	A	12	56478658	-0.0715625	0.00967835	405357	54.6724
Hypothyroidism or myxoedema	IL10	rs8054578	G	A	16	79316815	-0.0678119	0.0115265	405357	34.6112
Hypothyroidism or myxoedema	IL10	rs853305	C	T	8	133931183	-0.0791632	0.0103009	405357	59.0604
Hypothyroidism or myxoedema	IL10	rs865332	A	G	5	156602286	0.0799905	0.0138811	405357	33.207
Hypothyroidism or myxoedema	IL10	rs911760	A	C	9	5438435	0.0886667	0.0124213	405357	50.955
Hypothyroidism or myxoedema	IL10	rs925489	T	C	9	100546600	0.225913	0.0101932	405357	491.203
Hypothyroidism or myxoedema	IL10	rs926103	C	T	1	156784982	-0.0711792	0.0101041	405357	49.6262
Hypothyroidism or myxoedema	IL10	rs9264277	C	T	6	31224667	-0.0875434	0.00995423	405357	77.3449
Hypothyroidism or myxoedema	IL10	rs9272426	G	A	6	32605189	0.2736	0.00977536	405357	783.37
Hypothyroidism or myxoedema	IL10	rs9293291	A	G	5	71694837	0.0638572	0.0113005	405357	31.9319
Hypothyroidism or myxoedema	IL10	rs933243	A	C	6	167403873	-0.120245	0.0101552	405357	140.203
Hypothyroidism or myxoedema	IL10	rs9357119	T	G	6	31229747	-0.203066	0.0105933	405357	367.462
Hypothyroidism or myxoedema	IL10	rs9494389	C	T	6	136115507	0.0668163	0.0104282	405357	41.0531
Hypothyroidism or myxoedema	IL10	rs9497965	T	C	6	148521292	0.0807232	0.00975447	405357	68.484
Hypothyroidism or myxoedema	IL10	rs9511151	A	G	13	24786576	-0.117497	0.0101035	405357	135.241
Hypothyroidism or myxoedema	CXCL10	rs10036386	T	C	5	76543603	0.0739906	0.009856	405357	56.3575
Hypothyroidism or myxoedema	CXCL10	rs10195033	C	T	2	62541900	0.0540135	0.00982302	405357	30.2353
Hypothyroidism or myxoedema	CXCL10	rs10277273	G	T	7	4785129	-0.0583896	0.00979372	405357	35.5448
Hypothyroidism or myxoedema	CXCL10	rs1032129	C	A	8	119951900	-0.0643562	0.0100279	405357	41.1871
Hypothyroidism or myxoedema	CXCL10	rs10424978	A	C	19	4837557	-0.0850925	0.00988975	405357	74.0307
Hypothyroidism or myxoedema	CXCL10	rs10742340	C	T	11	35317712	0.0873789	0.00988466	405357	78.1429
Hypothyroidism or myxoedema	CXCL10	rs10761620	G	A	10	64057202	-0.0755878	0.00967356	405357	61.0563
Hypothyroidism or myxoedema	CXCL10	rs10786556	T	C	10	101278324	-0.0617916	0.0095768	405357	41.6311
Hypothyroidism or myxoedema	CXCL10	rs1079418	G	A	6	166047034	-0.0667939	0.0104001	405357	41.2476
Hypothyroidism or myxoedema	CXCL10	rs1088898	T	G	17	8876505	0.0688453	0.011403	405357	36.4511
Hypothyroidism or myxoedema	CXCL10	rs10917477	G	A	1	19861106	0.0612106	0.00960217	405357	40.6363
Hypothyroidism or myxoedema	CXCL10	rs11052877	G	A	12	9905690	-0.116997	0.00993308	405357	138.734
Hypothyroidism or myxoedema	CXCL10	rs11081537	G	A	18	77180382	0.0640103	0.0103628	405357	38.1545
Hypothyroidism or myxoedema	CXCL10	rs1110261	A	G	3	5019936	0.0796826	0.0120543	405357	43.6961
Hypothyroidism or myxoedema	CXCL10	rs113473633	G	A	4	103449131	-0.185345	0.0310709	405357	35.5839
Hypothyroidism or myxoedema	CXCL10	rs11631591	C	T	15	38850262	0.0941459	0.010986	405357	73.4385
Hypothyroidism or myxoedema	CXCL10	rs11675342	T	C	2	1407628	0.103373	0.00969604	405357	113.665
Hypothyroidism or myxoedema	CXCL10	rs11711810	C	T	3	39353011	0.101809	0.0144715	405357	49.4932
Hypothyroidism or myxoedema	CXCL10	rs11783023	T	C	8	141639262	-0.0625433	0.0106704	405357	34.3558
Hypothyroidism or myxoedema	CXCL10	rs12117927	A	C	1	236629134	0.062462	0.00980808	405357	40.5568
Hypothyroidism or myxoedema	CXCL10	rs1214598	A	G	1	167426424	0.062852	0.00983018	405357	40.8804
Hypothyroidism or myxoedema	CXCL10	rs12429568	G	A	13	99985898	-0.0689613	0.0118796	405357	33.6982
Hypothyroidism or myxoedema	CXCL10	rs12482947	C	T	21	43852037	0.0550676	0.00982737	405357	31.3991
Hypothyroidism or myxoedema	CXCL10	rs12582330	T	G	12	103892941	-0.084839	0.0107976	405357	61.7357
Hypothyroidism or myxoedema	CXCL10	rs12634152	T	C	3	188121019	-0.131811	0.00963582	405357	187.122
Hypothyroidism or myxoedema	CXCL10	rs12697352	A	G	5	35837234	-0.069817	0.0101015	405357	47.7695
Hypothyroidism or myxoedema	CXCL10	rs12973608	C	A	19	18398030	0.0772998	0.00994484	405357	60.4173
Hypothyroidism or myxoedema	CXCL10	rs12980063	G	A	19	50196992	-0.073106	0.00983268	405357	55.2793
Hypothyroidism or myxoedema	CXCL10	rs13052015	C	T	21	34843793	0.0569483	0.0103997	405357	29.9861
Hypothyroidism or myxoedema	CXCL10	rs13090803	T	G	3	105934953	0.106428	0.0117987	405357	81.3661
Hypothyroidism or myxoedema	CXCL10	rs1317840	C	A	6	43806921	0.0609	0.0096534	405357	39.7992
Hypothyroidism or myxoedema	CXCL10	rs13430684	G	A	2	55869844	0.12544	0.0210969	405357	35.3537
Hypothyroidism or myxoedema	CXCL10	rs142997491	G	A	16	50729820	0.280419	0.043944	405357	40.7207
Hypothyroidism or myxoedema	CXCL10	rs143627643	TA	T	10	89810988	0.0605105	0.0102988	405357	34.5214
Hypothyroidism or myxoedema	CXCL10	rs151233	T	C	16	28506428	0.0787706	0.0142541	405357	30.5386
Hypothyroidism or myxoedema	CXCL10	rs1534430	T	C	2	12644736	-0.0901774	0.00983865	405357	84.0087
Hypothyroidism or myxoedema	CXCL10	rs1607120	A	G	8	129546233	-0.0917922	0.0152143	405357	36.4005
Hypothyroidism or myxoedema	CXCL10	rs174538	A	G	11	61560081	-0.0698651	0.0102686	405357	46.2912
Hypothyroidism or myxoedema	CXCL10	rs1790963	A	C	18	67519204	-0.0604835	0.00959757	405357	39.7147
Hypothyroidism or myxoedema	CXCL10	rs1991797	T	G	5	102622453	-0.0748882	0.0102003	405357	53.9015
Hypothyroidism or myxoedema	CXCL10	rs200698498	A	C	1	200805209	0.0935359	0.0154434	405357	36.6835
Hypothyroidism or myxoedema	CXCL10	rs2111485	G	A	2	163110536	0.0771109	0.00979194	405357	62.0146
Hypothyroidism or myxoedema	CXCL10	rs2123340	A	G	9	21589041	-0.0771595	0.0100716	405357	58.6924
Hypothyroidism or myxoedema	CXCL10	rs2223385	A	G	6	135435171	0.0711175	0.0112938	405357	39.6527
Hypothyroidism or myxoedema	CXCL10	rs2234167	A	G	1	2494330	0.0824115	0.0141086	405357	34.1199
Hypothyroidism or myxoedema	CXCL10	rs2240803	A	G	6	30920957	-0.111512	0.013073	405357	72.76
Hypothyroidism or myxoedema	CXCL10	rs229540	G	T	22	37591290	0.107219	0.00970093	405357	122.157
Hypothyroidism or myxoedema	CXCL10	rs2412974	T	C	22	30539821	-0.0633975	0.00998182	405357	40.339
Hypothyroidism or myxoedema	CXCL10	rs2445610	G	A	8	128197088	-0.0786863	0.00991031	405357	63.0411
Hypothyroidism or myxoedema	CXCL10	rs244672	T	C	5	133419283	-0.114196	0.0145978	405357	61.1966
Hypothyroidism or myxoedema	CXCL10	rs2603139	C	T	3	108229990	0.0688239	0.0112882	405357	37.1731
Hypothyroidism or myxoedema	CXCL10	rs2745803	G	A	20	17859706	-0.0853448	0.0118413	405357	51.9464
Hypothyroidism or myxoedema	CXCL10	rs2855788	T	C	14	106136858	-0.0844994	0.0108749	405357	60.3749
Hypothyroidism or myxoedema	CXCL10	rs2856822	C	A	6	33047432	-0.168668	0.0103177	405357	267.239
Hypothyroidism or myxoedema	CXCL10	rs28787299	A	G	6	32618811	0.159059	0.0106832	405357	221.673
Hypothyroidism or myxoedema	CXCL10	rs3087243	A	G	2	204738919	-0.178381	0.00961878	405357	343.92
Hypothyroidism or myxoedema	CXCL10	rs310746	T	C	3	12259616	-0.0888454	0.0155066	405357	32.8274
Hypothyroidism or myxoedema	CXCL10	rs34046593	A	G	4	26111593	0.0777702	0.0103359	405357	56.6148
Hypothyroidism or myxoedema	CXCL10	rs34334084	AT	A	4	149658569	-0.138982	0.0119069	405357	136.245
Hypothyroidism or myxoedema	CXCL10	rs34591253	T	C	7	128721877	0.08718	0.0140351	405357	38.5836
Hypothyroidism or myxoedema	CXCL10	rs3775291	T	C	4	187004074	-0.0812519	0.0104662	405357	60.2683
Hypothyroidism or myxoedema	CXCL10	rs3778607	G	A	6	403799	0.0659816	0.00964276	405357	46.8212
Hypothyroidism or myxoedema	CXCL10	rs3784099	A	G	14	68749927	-0.0645643	0.0106739	405357	36.588
Hypothyroidism or myxoedema	CXCL10	rs3850765	C	T	10	124139910	0.0535465	0.00971641	405357	30.3704
Hypothyroidism or myxoedema	CXCL10	rs4366932	T	C	2	191592247	0.0569528	0.00977051	405357	33.9778
Hypothyroidism or myxoedema	CXCL10	rs4409785	C	T	11	95311422	0.148095	0.012715	405357	135.659
Hypothyroidism or myxoedema	CXCL10	rs4647214	AT	A	3	37041032	-0.0620303	0.0100389	405357	38.18
Hypothyroidism or myxoedema	CXCL10	rs4794063	T	C	17	45804494	0.0835834	0.0109561	405357	58.2007
Hypothyroidism or myxoedema	CXCL10	rs479777	C	T	11	64107477	-0.0626599	0.0101083	405357	38.4258
Hypothyroidism or myxoedema	CXCL10	rs4900395	C	T	14	98713919	0.0653521	0.00960375	405357	46.306
Hypothyroidism or myxoedema	CXCL10	rs534043	G	A	7	100312724	0.091905	0.014961	405357	37.7361
Hypothyroidism or myxoedema	CXCL10	rs5865	T	C	2	98373006	-0.0573734	0.0101728	405357	31.8083
Hypothyroidism or myxoedema	CXCL10	rs61653336	A	G	17	40296923	0.0868469	0.0128923	405357	45.3783
Hypothyroidism or myxoedema	CXCL10	rs61759532	T	C	17	7240391	0.0942042	0.0114211	405357	68.0338
Hypothyroidism or myxoedema	CXCL10	rs61776678	A	G	1	38377021	-0.0653002	0.0097309	405357	45.0322
Hypothyroidism or myxoedema	CXCL10	rs61778693	T	G	1	38651781	-0.0634826	0.0110998	405357	32.7099
Hypothyroidism or myxoedema	CXCL10	rs62261536	C	A	3	105500400	-0.0781426	0.0139732	405357	31.274
Hypothyroidism or myxoedema	CXCL10	rs62264484	G	T	3	119232989	0.0770408	0.0121484	405357	40.2164
Hypothyroidism or myxoedema	CXCL10	rs654537	A	G	6	90990050	0.131575	0.00981293	405357	179.783
Hypothyroidism or myxoedema	CXCL10	rs6679677	A	C	1	114303808	0.416884	0.0157654	405357	699.231
Hypothyroidism or myxoedema	CXCL10	rs6833591	G	A	4	123546282	-0.0598418	0.0100884	405357	35.1856
Hypothyroidism or myxoedema	CXCL10	rs693939	T	C	18	23650082	-0.0608152	0.0106337	405357	32.7081
Hypothyroidism or myxoedema	CXCL10	rs7090530	A	C	10	6110875	0.0963482	0.00980518	405357	96.5553
Hypothyroidism or myxoedema	CXCL10	rs71387227	T	C	2	8461377	-0.0620244	0.0100571	405357	38.0347
Hypothyroidism or myxoedema	CXCL10	rs71508903	T	C	10	63779871	0.134568	0.0122203	405357	121.261
Hypothyroidism or myxoedema	CXCL10	rs74830391	T	C	7	37427289	0.109224	0.0156155	405357	48.9243
Hypothyroidism or myxoedema	CXCL10	rs7596240	G	A	2	242444173	0.0594458	0.0107682	405357	30.4759
Hypothyroidism or myxoedema	CXCL10	rs767593	T	G	22	41779971	-0.0747011	0.0115076	405357	42.139
Hypothyroidism or myxoedema	CXCL10	rs76930710	C	T	12	68434459	-0.143419	0.0245897	405357	34.0179
Hypothyroidism or myxoedema	CXCL10	rs7701443	G	A	5	142792650	-0.0538449	0.0097314	405357	30.6153
Hypothyroidism or myxoedema	CXCL10	rs7758816	C	T	6	112098896	-0.0568323	0.00959005	405357	35.1195
Hypothyroidism or myxoedema	CXCL10	rs7931398	C	T	11	116879676	-0.0714883	0.010934	405357	42.7476
Hypothyroidism or myxoedema	CXCL10	rs7936397	A	G	11	577534	-0.0672439	0.0107629	405357	39.0344
Hypothyroidism or myxoedema	CXCL10	rs79490353	C	T	13	28623048	0.216687	0.0305217	405357	50.4021
Hypothyroidism or myxoedema	CXCL10	rs7955141	C	A	12	115073813	0.0573885	0.00967176	405357	35.2078
Hypothyroidism or myxoedema	CXCL10	rs7971751	C	A	12	56478658	-0.0715625	0.00967835	405357	54.6724
Hypothyroidism or myxoedema	CXCL10	rs8054578	G	A	16	79316815	-0.0678119	0.0115265	405357	34.6112
Hypothyroidism or myxoedema	CXCL10	rs853305	C	T	8	133931183	-0.0791632	0.0103009	405357	59.0604
Hypothyroidism or myxoedema	CXCL10	rs865332	A	G	5	156602286	0.0799905	0.0138811	405357	33.207
Hypothyroidism or myxoedema	CXCL10	rs911760	A	C	9	5438435	0.0886667	0.0124213	405357	50.955
Hypothyroidism or myxoedema	CXCL10	rs925489	T	C	9	100546600	0.225913	0.0101932	405357	491.203
Hypothyroidism or myxoedema	CXCL10	rs926103	C	T	1	156784982	-0.0711792	0.0101041	405357	49.6262
Hypothyroidism or myxoedema	CXCL10	rs9264277	C	T	6	31224667	-0.0875434	0.00995423	405357	77.3449
Hypothyroidism or myxoedema	CXCL10	rs9272426	G	A	6	32605189	0.2736	0.00977536	405357	783.37
Hypothyroidism or myxoedema	CXCL10	rs9293291	A	G	5	71694837	0.0638572	0.0113005	405357	31.9319
Hypothyroidism or myxoedema	CXCL10	rs933243	A	C	6	167403873	-0.120245	0.0101552	405357	140.203
Hypothyroidism or myxoedema	CXCL10	rs9357119	T	G	6	31229747	-0.203066	0.0105933	405357	367.462
Hypothyroidism or myxoedema	CXCL10	rs9494389	C	T	6	136115507	0.0668163	0.0104282	405357	41.0531
Hypothyroidism or myxoedema	CXCL10	rs9497965	T	C	6	148521292	0.0807232	0.00975447	405357	68.484
Hypothyroidism or myxoedema	CXCL10	rs9511151	A	G	13	24786576	-0.117497	0.0101035	405357	135.241
Hypothyroidism or myxoedema	CD6	rs10036386	T	C	5	76543603	0.0739906	0.009856	405357	56.3575
Hypothyroidism or myxoedema	CD6	rs10195033	C	T	2	62541900	0.0540135	0.00982302	405357	30.2353
Hypothyroidism or myxoedema	CD6	rs10277273	G	T	7	4785129	-0.0583896	0.00979372	405357	35.5448
Hypothyroidism or myxoedema	CD6	rs1032129	C	A	8	119951900	-0.0643562	0.0100279	405357	41.1871
Hypothyroidism or myxoedema	CD6	rs10424978	A	C	19	4837557	-0.0850925	0.00988975	405357	74.0307
Hypothyroidism or myxoedema	CD6	rs10742340	C	T	11	35317712	0.0873789	0.00988466	405357	78.1429
Hypothyroidism or myxoedema	CD6	rs10761620	G	A	10	64057202	-0.0755878	0.00967356	405357	61.0563
Hypothyroidism or myxoedema	CD6	rs10786556	T	C	10	101278324	-0.0617916	0.0095768	405357	41.6311
Hypothyroidism or myxoedema	CD6	rs1079418	G	A	6	166047034	-0.0667939	0.0104001	405357	41.2476
Hypothyroidism or myxoedema	CD6	rs1088898	T	G	17	8876505	0.0688453	0.011403	405357	36.4511
Hypothyroidism or myxoedema	CD6	rs10917477	G	A	1	19861106	0.0612106	0.00960217	405357	40.6363
Hypothyroidism or myxoedema	CD6	rs11052877	G	A	12	9905690	-0.116997	0.00993308	405357	138.734
Hypothyroidism or myxoedema	CD6	rs11081537	G	A	18	77180382	0.0640103	0.0103628	405357	38.1545
Hypothyroidism or myxoedema	CD6	rs1110261	A	G	3	5019936	0.0796826	0.0120543	405357	43.6961
Hypothyroidism or myxoedema	CD6	rs113473633	G	A	4	103449131	-0.185345	0.0310709	405357	35.5839
Hypothyroidism or myxoedema	CD6	rs11631591	C	T	15	38850262	0.0941459	0.010986	405357	73.4385
Hypothyroidism or myxoedema	CD6	rs11675342	T	C	2	1407628	0.103373	0.00969604	405357	113.665
Hypothyroidism or myxoedema	CD6	rs11711810	C	T	3	39353011	0.101809	0.0144715	405357	49.4932
Hypothyroidism or myxoedema	CD6	rs11783023	T	C	8	141639262	-0.0625433	0.0106704	405357	34.3558
Hypothyroidism or myxoedema	CD6	rs12117927	A	C	1	236629134	0.062462	0.00980808	405357	40.5568
Hypothyroidism or myxoedema	CD6	rs1214598	A	G	1	167426424	0.062852	0.00983018	405357	40.8804
Hypothyroidism or myxoedema	CD6	rs12429568	G	A	13	99985898	-0.0689613	0.0118796	405357	33.6982
Hypothyroidism or myxoedema	CD6	rs12482947	C	T	21	43852037	0.0550676	0.00982737	405357	31.3991
Hypothyroidism or myxoedema	CD6	rs12582330	T	G	12	103892941	-0.084839	0.0107976	405357	61.7357
Hypothyroidism or myxoedema	CD6	rs12634152	T	C	3	188121019	-0.131811	0.00963582	405357	187.122
Hypothyroidism or myxoedema	CD6	rs12697352	A	G	5	35837234	-0.069817	0.0101015	405357	47.7695
Hypothyroidism or myxoedema	CD6	rs12973608	C	A	19	18398030	0.0772998	0.00994484	405357	60.4173
Hypothyroidism or myxoedema	CD6	rs12980063	G	A	19	50196992	-0.073106	0.00983268	405357	55.2793
Hypothyroidism or myxoedema	CD6	rs13052015	C	T	21	34843793	0.0569483	0.0103997	405357	29.9861
Hypothyroidism or myxoedema	CD6	rs13090803	T	G	3	105934953	0.106428	0.0117987	405357	81.3661
Hypothyroidism or myxoedema	CD6	rs1317840	C	A	6	43806921	0.0609	0.0096534	405357	39.7992
Hypothyroidism or myxoedema	CD6	rs13430684	G	A	2	55869844	0.12544	0.0210969	405357	35.3537
Hypothyroidism or myxoedema	CD6	rs142997491	G	A	16	50729820	0.280419	0.043944	405357	40.7207
Hypothyroidism or myxoedema	CD6	rs143627643	TA	T	10	89810988	0.0605105	0.0102988	405357	34.5214
Hypothyroidism or myxoedema	CD6	rs144309607	T	C	19	10492274	-0.147999	0.0229452	405357	41.6039
Hypothyroidism or myxoedema	CD6	rs151233	T	C	16	28506428	0.0787706	0.0142541	405357	30.5386
Hypothyroidism or myxoedema	CD6	rs1534430	T	C	2	12644736	-0.0901774	0.00983865	405357	84.0087
Hypothyroidism or myxoedema	CD6	rs1607120	A	G	8	129546233	-0.0917922	0.0152143	405357	36.4005
Hypothyroidism or myxoedema	CD6	rs174538	A	G	11	61560081	-0.0698651	0.0102686	405357	46.2912
Hypothyroidism or myxoedema	CD6	rs1790963	A	C	18	67519204	-0.0604835	0.00959757	405357	39.7147
Hypothyroidism or myxoedema	CD6	rs1991797	T	G	5	102622453	-0.0748882	0.0102003	405357	53.9015
Hypothyroidism or myxoedema	CD6	rs200698498	A	C	1	200805209	0.0935359	0.0154434	405357	36.6835
Hypothyroidism or myxoedema	CD6	rs2111485	G	A	2	163110536	0.0771109	0.00979194	405357	62.0146
Hypothyroidism or myxoedema	CD6	rs2123340	A	G	9	21589041	-0.0771595	0.0100716	405357	58.6924
Hypothyroidism or myxoedema	CD6	rs2223385	A	G	6	135435171	0.0711175	0.0112938	405357	39.6527
Hypothyroidism or myxoedema	CD6	rs2234167	A	G	1	2494330	0.0824115	0.0141086	405357	34.1199
Hypothyroidism or myxoedema	CD6	rs2240803	A	G	6	30920957	-0.111512	0.013073	405357	72.76
Hypothyroidism or myxoedema	CD6	rs229540	G	T	22	37591290	0.107219	0.00970093	405357	122.157
Hypothyroidism or myxoedema	CD6	rs2412974	T	C	22	30539821	-0.0633975	0.00998182	405357	40.339
Hypothyroidism or myxoedema	CD6	rs2445610	G	A	8	128197088	-0.0786863	0.00991031	405357	63.0411
Hypothyroidism or myxoedema	CD6	rs244672	T	C	5	133419283	-0.114196	0.0145978	405357	61.1966
Hypothyroidism or myxoedema	CD6	rs2603139	C	T	3	108229990	0.0688239	0.0112882	405357	37.1731
Hypothyroidism or myxoedema	CD6	rs2745803	G	A	20	17859706	-0.0853448	0.0118413	405357	51.9464
Hypothyroidism or myxoedema	CD6	rs2855788	T	C	14	106136858	-0.0844994	0.0108749	405357	60.3749
Hypothyroidism or myxoedema	CD6	rs2856822	C	A	6	33047432	-0.168668	0.0103177	405357	267.239
Hypothyroidism or myxoedema	CD6	rs28787299	A	G	6	32618811	0.159059	0.0106832	405357	221.673
Hypothyroidism or myxoedema	CD6	rs3087243	A	G	2	204738919	-0.178381	0.00961878	405357	343.92
Hypothyroidism or myxoedema	CD6	rs310746	T	C	3	12259616	-0.0888454	0.0155066	405357	32.8274
Hypothyroidism or myxoedema	CD6	rs34046593	A	G	4	26111593	0.0777702	0.0103359	405357	56.6148
Hypothyroidism or myxoedema	CD6	rs34334084	AT	A	4	149658569	-0.138982	0.0119069	405357	136.245
Hypothyroidism or myxoedema	CD6	rs34591253	T	C	7	128721877	0.08718	0.0140351	405357	38.5836
Hypothyroidism or myxoedema	CD6	rs3775291	T	C	4	187004074	-0.0812519	0.0104662	405357	60.2683
Hypothyroidism or myxoedema	CD6	rs3778607	G	A	6	403799	0.0659816	0.00964276	405357	46.8212
Hypothyroidism or myxoedema	CD6	rs3784099	A	G	14	68749927	-0.0645643	0.0106739	405357	36.588
Hypothyroidism or myxoedema	CD6	rs3850765	C	T	10	124139910	0.0535465	0.00971641	405357	30.3704
Hypothyroidism or myxoedema	CD6	rs4366932	T	C	2	191592247	0.0569528	0.00977051	405357	33.9778
Hypothyroidism or myxoedema	CD6	rs4409785	C	T	11	95311422	0.148095	0.012715	405357	135.659
Hypothyroidism or myxoedema	CD6	rs4647214	AT	A	3	37041032	-0.0620303	0.0100389	405357	38.18
Hypothyroidism or myxoedema	CD6	rs4794063	T	C	17	45804494	0.0835834	0.0109561	405357	58.2007
Hypothyroidism or myxoedema	CD6	rs479777	C	T	11	64107477	-0.0626599	0.0101083	405357	38.4258
Hypothyroidism or myxoedema	CD6	rs4900395	C	T	14	98713919	0.0653521	0.00960375	405357	46.306
Hypothyroidism or myxoedema	CD6	rs534043	G	A	7	100312724	0.091905	0.014961	405357	37.7361
Hypothyroidism or myxoedema	CD6	rs5865	T	C	2	98373006	-0.0573734	0.0101728	405357	31.8083
Hypothyroidism or myxoedema	CD6	rs61653336	A	G	17	40296923	0.0868469	0.0128923	405357	45.3783
Hypothyroidism or myxoedema	CD6	rs61759532	T	C	17	7240391	0.0942042	0.0114211	405357	68.0338
Hypothyroidism or myxoedema	CD6	rs61776678	A	G	1	38377021	-0.0653002	0.0097309	405357	45.0322
Hypothyroidism or myxoedema	CD6	rs61778693	T	G	1	38651781	-0.0634826	0.0110998	405357	32.7099
Hypothyroidism or myxoedema	CD6	rs62261536	C	A	3	105500400	-0.0781426	0.0139732	405357	31.274
Hypothyroidism or myxoedema	CD6	rs62264484	G	T	3	119232989	0.0770408	0.0121484	405357	40.2164
Hypothyroidism or myxoedema	CD6	rs654537	A	G	6	90990050	0.131575	0.00981293	405357	179.783
Hypothyroidism or myxoedema	CD6	rs6679677	A	C	1	114303808	0.416884	0.0157654	405357	699.231
Hypothyroidism or myxoedema	CD6	rs6833591	G	A	4	123546282	-0.0598418	0.0100884	405357	35.1856
Hypothyroidism or myxoedema	CD6	rs693939	T	C	18	23650082	-0.0608152	0.0106337	405357	32.7081
Hypothyroidism or myxoedema	CD6	rs7090530	A	C	10	6110875	0.0963482	0.00980518	405357	96.5553
Hypothyroidism or myxoedema	CD6	rs71387227	T	C	2	8461377	-0.0620244	0.0100571	405357	38.0347
Hypothyroidism or myxoedema	CD6	rs71508903	T	C	10	63779871	0.134568	0.0122203	405357	121.261
Hypothyroidism or myxoedema	CD6	rs74830391	T	C	7	37427289	0.109224	0.0156155	405357	48.9243
Hypothyroidism or myxoedema	CD6	rs7596240	G	A	2	242444173	0.0594458	0.0107682	405357	30.4759
Hypothyroidism or myxoedema	CD6	rs767593	T	G	22	41779971	-0.0747011	0.0115076	405357	42.139
Hypothyroidism or myxoedema	CD6	rs76930710	C	T	12	68434459	-0.143419	0.0245897	405357	34.0179
Hypothyroidism or myxoedema	CD6	rs7701443	G	A	5	142792650	-0.0538449	0.0097314	405357	30.6153
Hypothyroidism or myxoedema	CD6	rs7758816	C	T	6	112098896	-0.0568323	0.00959005	405357	35.1195
Hypothyroidism or myxoedema	CD6	rs7931398	C	T	11	116879676	-0.0714883	0.010934	405357	42.7476
Hypothyroidism or myxoedema	CD6	rs7936397	A	G	11	577534	-0.0672439	0.0107629	405357	39.0344
Hypothyroidism or myxoedema	CD6	rs79490353	C	T	13	28623048	0.216687	0.0305217	405357	50.4021
Hypothyroidism or myxoedema	CD6	rs7955141	C	A	12	115073813	0.0573885	0.00967176	405357	35.2078
Hypothyroidism or myxoedema	CD6	rs7971751	C	A	12	56478658	-0.0715625	0.00967835	405357	54.6724
Hypothyroidism or myxoedema	CD6	rs8054578	G	A	16	79316815	-0.0678119	0.0115265	405357	34.6112
Hypothyroidism or myxoedema	CD6	rs853305	C	T	8	133931183	-0.0791632	0.0103009	405357	59.0604
Hypothyroidism or myxoedema	CD6	rs865332	A	G	5	156602286	0.0799905	0.0138811	405357	33.207
Hypothyroidism or myxoedema	CD6	rs911760	A	C	9	5438435	0.0886667	0.0124213	405357	50.955
Hypothyroidism or myxoedema	CD6	rs925489	T	C	9	100546600	0.225913	0.0101932	405357	491.203
Hypothyroidism or myxoedema	CD6	rs926103	C	T	1	156784982	-0.0711792	0.0101041	405357	49.6262
Hypothyroidism or myxoedema	CD6	rs9264277	C	T	6	31224667	-0.0875434	0.00995423	405357	77.3449
Hypothyroidism or myxoedema	CD6	rs9272426	G	A	6	32605189	0.2736	0.00977536	405357	783.37
Hypothyroidism or myxoedema	CD6	rs9293291	A	G	5	71694837	0.0638572	0.0113005	405357	31.9319
Hypothyroidism or myxoedema	CD6	rs933243	A	C	6	167403873	-0.120245	0.0101552	405357	140.203
Hypothyroidism or myxoedema	CD6	rs9357119	T	G	6	31229747	-0.203066	0.0105933	405357	367.462
Hypothyroidism or myxoedema	CD6	rs9494389	C	T	6	136115507	0.0668163	0.0104282	405357	41.0531
Hypothyroidism or myxoedema	CD6	rs9497965	T	C	6	148521292	0.0807232	0.00975447	405357	68.484
Hypothyroidism or myxoedema	CD6	rs9511151	A	G	13	24786576	-0.117497	0.0101035	405357	135.241
IL10	Chronic sinusitis || id:finn-b-J10_CHRONSINUSITIS	rs10067443	T	C	5	19244332	-0.0753	0.0149	14296	25.5398
IL10	Chronic sinusitis || id:finn-b-J11_CHRONSINUSITIS	rs12123181	A	G	1	206954566	-0.0996	0.0151	14296	43.5076
IL10	Chronic sinusitis || id:finn-b-J12_CHRONSINUSITIS	rs138203589	T	G	2	125939274	0.1937	0.0418	14730	21.4737
IL10	Chronic sinusitis || id:finn-b-J13_CHRONSINUSITIS	rs148332061	C	G	7	590757	0.1112	0.0239	13232	21.6478
IL10	Chronic sinusitis || id:finn-b-J14_CHRONSINUSITIS	rs150408090	A	G	6	122709508	0.3666	0.0761	12313	23.2068
IL10	Chronic sinusitis || id:finn-b-J15_CHRONSINUSITIS	rs17654493	T	C	6	18825879	0.2951	0.0626	12313	22.2223
IL10	Chronic sinusitis || id:finn-b-J16_CHRONSINUSITIS	rs188535859	T	C	2	201728383	-0.2351	0.0486	14741	23.4009
IL10	Chronic sinusitis || id:finn-b-J17_CHRONSINUSITIS	rs3135932	A	G	11	117864063	-0.1597	0.0154	14744	107.54
IL10	Chronic sinusitis || id:finn-b-J18_CHRONSINUSITIS	rs3769274	A	G	2	173757986	0.0771	0.0162	14742	22.6505
IL10	Chronic sinusitis || id:finn-b-J19_CHRONSINUSITIS	rs385697	T	C	6	7880027	0.0555	0.0119	14727	21.7516
IL10	Chronic sinusitis || id:finn-b-J20_CHRONSINUSITIS	rs389239	A	G	6	169465075	-0.0574	0.0125	14296	21.0865
IL10	Chronic sinusitis || id:finn-b-J21_CHRONSINUSITIS	rs398518	A	G	3	8954959	-0.1293	0.0218	14296	35.179
IL10	Chronic sinusitis || id:finn-b-J22_CHRONSINUSITIS	rs4655953	A	G	1	87832695	0.0565	0.0121	14722	21.8035
IL10	Chronic sinusitis || id:finn-b-J23_CHRONSINUSITIS	rs549056348	A	C	2	87296860	0.1647	0.0338	11768	23.744
IL10	Chronic sinusitis || id:finn-b-J24_CHRONSINUSITIS	rs66624860	T	C	8	61861039	0.0681	0.0143	12799	22.6789
IL10	Chronic sinusitis || id:finn-b-J25_CHRONSINUSITIS	rs67037615	T	C	6	32453163	-0.1528	0.0196	14296	60.7763
IL10	Chronic sinusitis || id:finn-b-J26_CHRONSINUSITIS	rs72701782	A	G	4	185304872	0.0981	0.0211	14296	21.6159
IL10	Chronic sinusitis || id:finn-b-J27_CHRONSINUSITIS	rs79438518	A	T	9	18625666	-0.2845	0.0618	13809	21.1928
IL10	Chronic sinusitis || id:finn-b-J28_CHRONSINUSITIS	rs9266257	C	G	6	31325886	-0.065	0.0129	14728	25.3891
CXCL10	Chronic sinusitis || id:finn-b-J29_CHRONSINUSITIS	rs10481754	T	C	9	84196490	-0.0548	0.0119	14296	21.2064
CXCL10	Chronic sinusitis || id:finn-b-J30_CHRONSINUSITIS	rs1077965	A	G	15	80065337	-0.0546	0.0118	14731	21.4102
CXCL10	Chronic sinusitis || id:finn-b-J31_CHRONSINUSITIS	rs112202639	A	G	1	44566391	-0.1609	0.0336	14744	22.9316
CXCL10	Chronic sinusitis || id:finn-b-J32_CHRONSINUSITIS	rs115140093	T	C	4	76910673	-0.5186	0.042	14744	152.464
CXCL10	Chronic sinusitis || id:finn-b-J33_CHRONSINUSITIS	rs12155428	T	C	7	3425301	-0.1765	0.0375	14733	22.1527
CXCL10	Chronic sinusitis || id:finn-b-J34_CHRONSINUSITIS	rs12174864	A	G	6	88557407	-0.0582	0.0121	14295	23.1353
CXCL10	Chronic sinusitis || id:finn-b-J35_CHRONSINUSITIS	rs12476448	T	C	2	14400474	0.0536	0.0115	14737	21.7237
CXCL10	Chronic sinusitis || id:finn-b-J36_CHRONSINUSITIS	rs12629593	T	G	3	54104178	-0.0879	0.0182	14744	23.3257
CXCL10	Chronic sinusitis || id:finn-b-J37_CHRONSINUSITIS	rs12646113	T	C	4	77175245	0.0977	0.0136	14743	51.6073
CXCL10	Chronic sinusitis || id:finn-b-J38_CHRONSINUSITIS	rs143796249	C	G	9	4150061	-0.2858	0.062	14296	21.2491
CXCL10	Chronic sinusitis || id:finn-b-J39_CHRONSINUSITIS	rs150519056	T	C	22	50774821	-0.1841	0.0376	13661	23.9735
CXCL10	Chronic sinusitis || id:finn-b-J40_CHRONSINUSITIS	rs1563171	A	G	2	3891773	0.0592	0.0127	14740	21.7288
CXCL10	Chronic sinusitis || id:finn-b-J41_CHRONSINUSITIS	rs2349689	A	G	8	62003730	-0.0789	0.0164	14296	23.1455
CXCL10	Chronic sinusitis || id:finn-b-J42_CHRONSINUSITIS	rs2523495	T	C	6	31377978	0.1095	0.0196	14743	31.2116
CXCL10	Chronic sinusitis || id:finn-b-J43_CHRONSINUSITIS	rs3184504	T	C	12	111884608	0.1138	0.0131	11793	75.4644
CXCL10	Chronic sinusitis || id:finn-b-J44_CHRONSINUSITIS	rs4367871	T	C	10	1845059	-0.0567	0.0119	14296	22.7024
CXCL10	Chronic sinusitis || id:finn-b-J45_CHRONSINUSITIS	rs4804148	T	C	19	11270867	-0.0629	0.013	14744	23.4107
CXCL10	Chronic sinusitis || id:finn-b-J46_CHRONSINUSITIS	rs55732300	A	G	11	73731422	0.1175	0.025	14730	22.09
CXCL10	Chronic sinusitis || id:finn-b-J47_CHRONSINUSITIS	rs71534595	T	C	6	32516855	-0.2991	0.0606	11719	24.3606
CXCL10	Chronic sinusitis || id:finn-b-J48_CHRONSINUSITIS	rs72651343	T	C	4	76808216	-0.6096	0.0619	14257	96.9859
CXCL10	Chronic sinusitis || id:finn-b-J49_CHRONSINUSITIS	rs72682331	A	G	4	112904535	0.1089	0.0209	14731	27.1496
CXCL10	Chronic sinusitis || id:finn-b-J50_CHRONSINUSITIS	rs741344	A	G	12	68597086	-0.06	0.013	14296	21.3018
CXCL10	Chronic sinusitis || id:finn-b-J51_CHRONSINUSITIS	rs74956615	A	T	19	10427721	-0.1358	0.0294	13671	21.3356
CD6	Chronic sinusitis || id:finn-b-J52_CHRONSINUSITIS	rs115830154	A	G	8	79682613	-0.0831	0.0169	12404	24.1785
CD6	Chronic sinusitis || id:finn-b-J53_CHRONSINUSITIS	rs12074680	A	G	1	194299592	-0.1855	0.0392	12404	22.3932
CD6	Chronic sinusitis || id:finn-b-J54_CHRONSINUSITIS	rs12288280	T	G	11	60756356	-0.3548	0.0213	14720	277.465
CD6	Chronic sinusitis || id:finn-b-J55_CHRONSINUSITIS	rs143374617	T	C	1	4327524	0.1766	0.0329	14733	28.8131
CD6	Chronic sinusitis || id:finn-b-J56_CHRONSINUSITIS	rs35086654	T	C	2	173467755	-0.2416	0.0517	13800	21.838
CD6	Chronic sinusitis || id:finn-b-J57_CHRONSINUSITIS	rs35634144	C	G	22	37638221	0.1752	0.0376	14237	21.7116
CD6	Chronic sinusitis || id:finn-b-J58_CHRONSINUSITIS	rs414633	C	G	11	61752586	0.0656	0.0134	14286	23.9661
CD6	Chronic sinusitis || id:finn-b-J59_CHRONSINUSITIS	rs4939458	A	G	11	60564804	-0.0647	0.0128	12791	25.5499
CD6	Chronic sinusitis || id:finn-b-J60_CHRONSINUSITIS	rs60988380	T	C	9	33117954	0.0955	0.0193	14735	24.4845
CD6	Chronic sinusitis || id:finn-b-J61_CHRONSINUSITIS	rs72969761	A	T	2	227938476	-0.1796	0.0376	14710	22.8159
CD6	Chronic sinusitis || id:finn-b-J62_CHRONSINUSITIS	rs74886615	A	T	4	83099601	0.0688	0.0129	12404	28.4444
CD6	Chronic sinusitis || id:finn-b-J63_CHRONSINUSITIS	rs8051133	A	G	16	86486037	-0.1079	0.0236	14729	20.9035
CD6	Chronic sinusitis || id:finn-b-J64_CHRONSINUSITIS	rs841332	A	G	1	95171460	-0.0721	0.0154	14727	21.9194
CD6	Chronic sinusitis || id:finn-b-J65_CHRONSINUSITIS	rs9691968	A	C	7	153635380	0.0646	0.0134	14735	23.241

## Sheet: s table4
Supplement Table 4. Sensitivity analysis of autoimmune diseases on rhinosinusitis
Exposures	Outcomes	Heterogeneity test				Pleiotropy test		PRESSO pval	snp_r2.exposure	snp_r2.outcome	correct_causal_direction	steiger_pval
		IVW		MR-Egger		MR-Egger intercept
		Q	pval	Q	pval	intercept	pval
Systemic lupus erythematosus	Chronic sinusitis	58.7664	0.0218987	54.0936	0.0436679	0.0176143	0.0779271	0.0124	0.260326	0.000380788	TRUE	0
Multiple sclerosis	Chronic sinusitis	18.8421	0.53211	15.4614	0.692856	-0.0138181	0.0816483	0.4373	0.127607	0.000140527	TRUE	0
Celiac disease	Chronic sinusitis	48.0986	0.0691942	47.136	0.0664113	0.00490031	0.410501	0.0958	0.424119	0.000330235	TRUE	0
Ankylosing spondylitis	Chronic sinusitis	24.2881	0.387999	24.2506	0.334234	-0.00126926	0.8552	0.3958	0.32698	0.000142645	TRUE	0
Rheumatoid arthritis	Chronic sinusitis	153.351	3.04503e-06	152.344	2.79665e-06	0.00368333	0.4664	<0.0001	0.11149	0.000920402	TRUE	0
Sjogren's syndrome	Chronic sinusitis	16.6589	0.0543339	15.3172	0.0532626	-0.0300859	0.426841	0.0828	0.00075114	0.000139889	TRUE	4.53323e-08
Type 1 diabetes	Chronic sinusitis	47.5073	0.0221882	47.4151	0.016887	0.00146233	0.814018	0.023	0.318072	0.000505734	TRUE	0
Graves' disease	Chronic sinusitis	26.2956	0.33834	25.8986	0.305677	0.00728208	0.558462	0.1753	0.00388883	0.000181888	TRUE	2.33918e-68
Hashimoto thyroiditis	Chronic sinusitis	6.50327	0.591045	4.7309	0.692764	-0.0213319	0.224808	0.2729	0.00208775	8.09494e-05	TRUE	1.15199e-37
Psoriasis	Chronic sinusitis	60.6343	0.0597443	59.0175	0.0645745	-0.00890262	0.278216	0.0587	0.155183	0.000393628	TRUE	0
Hypothyroidism or myxoedema	Chronic sinusitis	182.744	3.4139e-06	182.112	3.4139e-06	-0.00322169	0.549454	<0.0001	0.0218057	0.00132657	TRUE	0
Crohn's disease	Chronic sinusitis	212.444	1.2012e-07	210.151	1.50625e-07	0.0072045	0.264982	<0.0001	0.209078	0.00122845	TRUE	0
Systemic lupus erythematosus	Acute sinusitis	30.2377	0.652665	29.7503	0.629711	0.00543616	0.489954	0.273	0.205718	0.0002211	TRUE	0
Multiple sclerosis	Acute sinusitis	11.18	0.886565	10.603	0.876441	-0.0095893	0.457926	0.8742	0.0642608	6.18149e-05	TRUE	1.66508e-196
Celiac disease	Acute sinusitis	26.8012	0.768312	26.7709	0.728549	-0.000809604	0.863047	0.8108	0.281093	0.000187174	TRUE	0
Ankylosing spondylitis	Acute sinusitis	19.5182	0.670772	19.5137	0.613429	0.000383729	0.947241	0.6986	0.32698	0.000103082	TRUE	0
Rheumatoid arthritis	Acute sinusitis	100.785	0.0674899	97.6433	0.0876175	-0.00575056	0.112579	0.0674	0.110832	0.000536049	TRUE	0
Sjogren's syndrome	Acute sinusitis	11.1215	0.34813	9.60481	0.383414	-0.0257834	0.26369	0.3731	0.00075114	6.08466e-05	TRUE	1.16597e-12
Type 1 diabetes	Acute sinusitis	27.8545	0.525701	27.5351	0.489275	0.00274309	0.57645	0.0938	0.267708	0.000258122	TRUE	0
Graves' disease	Acute sinusitis	17.6142	0.778067	17.2162	0.75132	-0.00663113	0.53461	0.749	0.00380586	9.54545e-05	TRUE	4.08372e-82
Hashimoto thyroiditis	Acute sinusitis	5.42723	0.79559	3.82675	0.872407	-0.0175916	0.241439	0.6587	0.00223269	5.12454e-05	TRUE	1.76192e-47
Psoriasis	Acute sinusitis	77.3024	0.00262648	77.2771	0.00195467	-0.000967648	0.903817	0.0107	0.156415	0.000417839	TRUE	0
Hypothyroidism or myxoedema	Acute sinusitis	96.4558	0.687853	95.0771	0.698492	0.00498283	0.243017	0.8302	0.0197723	0.000549446	TRUE	0
Crohn's disease	Acute sinusitis	115.424	0.497626	115.339	0.473562	-0.00122897	0.771448	0.5408	0.209638	0.000613211	TRUE	0

## Sheet: s table5
Supplement Table 5.Sensitivity analysis of two-step MR analysis
Exposures	Outcomes	Heterogeneity test				Pleiotropy test		PRESSO pval	snp_r2.exposure	snp_r2.outcome	correct_causal_direction	steiger_pval
		IVW		MR-Egger		MR-Egger intercept
		Q	pval	Q	pval	intercept	pval
Multiple sclerosis	Chronic sinusitis	18.8421	0.53211	15.4614	0.692856	-0.0138181	0.0816483	0.4373	0.127607	0.000140527	TRUE	0
Multiple sclerosis	IL10	17.6484	0.61056	17.4642	0.558447	-0.00225496	0.672694	0.6389	0.127607	0.00180038	TRUE	4.24389e-179
IL10	Chronic sinusitis	22.9969	0.190707	13.4613	0.704802	-0.0352789	0.00667403	0.2203	0.0416805	0.000168848	TRUE	6.51081e-108
Rheumatoid arthritis	Chronic sinusitis	153.351	3.04503e-06	152.344	2.79665e-06	0.00368333	0.4664	<0.0001	0.11149	0.000920402	TRUE	0
Rheumatoid arthritis	IL10	108.302	0.0325744	106.302	0.0368811	0.00346004	0.217736	0.0395	0.142438	0.00885436	TRUE	5.35686e-226
IL10	Chronic sinusitis	22.9969	0.190707	13.4613	0.704802	-0.0352789	0.00667403	0.2203	0.0416805	0.000168848	TRUE	6.51081e-108
Hypothyroidism or myxoedema	Chronic sinusitis	182.744	3.4139e-06	182.112	3.4139e-06	-0.00322169	0.549454	<0.0001	0.0218057	0.00132657	TRUE	0
Hypothyroidism or myxoedema	IL10	139.879	0.0332064	139.008	0.0321375	-0.00262345	0.408407	0.065	0.0253981	0.012023	TRUE	3.27003e-09
Hypothyroidism or myxoedema	CXCL10	140.917	109 0.02143838	139.588	108 0.02201062	0.00330078	0.312708	0.0243	0.024019	0.0122078	TRUE	1.1798e-07
Hypothyroidism or myxoedema	CD6	152.482	0.00459544	149.656	0.00595944	0.00479752	0.154252	0.0009	0.0241216	0.0130171	TRUE	9.22607e-07
IL10	Chronic sinusitis	22.9969	0.190707	13.4613	0.704802	-0.0352789	0.00667403	0.2203	0.0416805	0.000168848	TRUE	6.51081e-108
CXCL10	Chronic sinusitis	32.9639	0.0623838	32.9261	0.047043	0.00164233	0.878127	0.0763	0.0576949	0.000262947	TRUE	4.79797e-152
CD6	Chronic sinusitis	14.0718	0.444373	13.8875	0.381813	-0.00545799	0.684646	0.3958	0.0452518	2.06686e-05	TRUE	1.8778e-130
